# Supplementary material for: Evaluating the long-term cost-effectiveness of fixed-ratio combination insulin degludec/liraglutide (IDegLira) versus other treatment regimens in the chinese type 2 diabetes patients
Source: Diabetol Metab Syndr. 2023 Aug 19;15:173. doi: 10.1186/s13098-023-01141-7 (PMC10439551; doi:10.1186/s13098-023-01141-7)
Supplement: Supplementary file 2 — Supplementary Material 2 [file 13098_2023_1141_MOESM2_ESM.xlsx]

## Sheet: Cohorts-DUAL I
	Cohort参数-研究人群基线输入参数
		输入参数	输入参数				IDegLira	DEG	MEAN	参数来源	A Trial Comparing Insulin Degludec/Liraglutide, Insulin Degludec, and Liraglutide in Chinese Subjects With Type 2 Diabetes Inadequately Controlled on Oral Antidiabetic Drugs (OADs) - Study Results - ClinicalTrials.gov
	PATIENT DEMOGRAPHICS (患者人口学特征)	MEAN(均值）	SE/SD(标准差/方差）			N	361	179		DUAL I China	540
	Start age （初始年龄）	54.8978		years (年)	(DUAL I China) Wang W, et al. DUAL I China: Improved glycemic control with IDegLira versus its individual components in a randomized trial with Chinese participants with type 2 diabetes uncontrolled on oral antidiabetic drugs. J Diabetes. 2022 Jun;14(6):401-413.		54.5	55.7	54.8978	DUAL I China
	Duration of Diabetes（糖尿病病程）	8.20883		years (年)	Wang W, et al. DUAL I China: Improved glycemic control with IDegLira versus its individual components in a randomized trial with Chinese participants with type 2 diabetes uncontrolled on oral antidiabetic drugs. J Diabetes. 2022 Jun;14(6):401-413.		8	8.63	8.20883	DUAL I China
	Prop. Male (男性比例)	59.1089		%	Wang W, et al. DUAL I China: Improved glycemic control with IDegLira versus its individual components in a randomized trial with Chinese participants with type 2 diabetes uncontrolled on oral antidiabetic drugs. J Diabetes. 2022 Jun;14(6):401-413.		60.7	55.9	59.1089	DUAL I China	0.590741
	BASELINE RISK FACTORS (基线风险因素)	MEAN(均值）	SE/SD(标准差/方差）
	HbA1c (糖化血红蛋白)	8.23646		%	Wang W, et al. DUAL I China: Improved glycemic control with IDegLira versus its individual components in a randomized trial with Chinese participants with type 2 diabetes uncontrolled on oral antidiabetic drugs. J Diabetes. 2022 Jun;14(6):401-413.		8.2	8.31	8.23646	DUAL I China
	SBP (Systolic blood pressure, 收缩压)	128.669		mmHg	Wang W, et al. DUAL I China: Improved glycemic control with IDegLira versus its individual components in a randomized trial with Chinese participants with type 2 diabetes uncontrolled on oral antidiabetic drugs. J Diabetes. 2022 Jun;14(6):401-413.		128.8	128.4	128.669	DUAL I China	N有所不同
	DBP (Diastolic blood pressure, 舒张压)	79.8687		mmHg	Wang W, et al. DUAL I China: Improved glycemic control with IDegLira versus its individual components in a randomized trial with Chinese participants with type 2 diabetes uncontrolled on oral antidiabetic drugs. J Diabetes. 2022 Jun;14(6):401-413.		80	79.6	79.8687	DUAL I China	N有所不同
	T-CHOL (Total Cholesterol, 总胆固醇)	171.319		mg/dl	Wang W, et al. DUAL I China: Improved glycemic control with IDegLira versus its individual components in a randomized trial with Chinese participants with type 2 diabetes uncontrolled on oral antidiabetic drugs. J Diabetes. 2022 Jun;14(6):401-413.		4.48	4.33	4.43028	DUAL I China	注：提供的数据应该单位是mmol/L,按照糖尿病指南2017版单位转换，乘以换算系数38.67							38.67
	HDL (High density lipoprotein, 高密度脂蛋白)	43.3104		mg/dl	Wang W, et al. DUAL I China: Improved glycemic control with IDegLira versus its individual components in a randomized trial with Chinese participants with type 2 diabetes uncontrolled on oral antidiabetic drugs. J Diabetes. 2022 Jun;14(6):401-413.		1.12	1.12	1.12	DUAL I China	注：提供的数据应该单位是mmol/L,按照糖尿病指南2017版单位转换，乘以换算系数38.67							38.67
	LDL (Low density lipoprotein, 低密度脂蛋白)	89.7251		mg/dl	Wang W, et al. DUAL I China: Improved glycemic control with IDegLira versus its individual components in a randomized trial with Chinese participants with type 2 diabetes uncontrolled on oral antidiabetic drugs. J Diabetes. 2022 Jun;14(6):401-413.		2.37	2.22	2.32028	DUAL I China	注：提供的数据应该单位是mmol/L,按照糖尿病指南2017版单位转换，乘以换算系数38.67							38.67
	TRIG (riglyceride, 甘油三酯)	157.655		mg/dl	Wang W, et al. DUAL I China: Improved glycemic control with IDegLira versus its individual components in a randomized trial with Chinese participants with type 2 diabetes uncontrolled on oral antidiabetic drugs. J Diabetes. 2022 Jun;14(6):401-413.		1.78	1.78	1.78	DUAL I China	注：提供的数据应该单位是mmol/L,按照糖尿病指南2017版单位转换，乘以换算系数88.57							88.57
	BMI (Body mess index, 身体质量指数)	26.8343		Kg/m2	Wang W, et al. DUAL I China: Improved glycemic control with IDegLira versus its individual components in a randomized trial with Chinese participants with type 2 diabetes uncontrolled on oral antidiabetic drugs. J Diabetes. 2022 Jun;14(6):401-413.		27	26.5	26.8343	DUAL I China
	eGFR (estimated glomerular filtration rate, 估计肾小球滤过率)	95.2	0	ml/min/1.73m2	Quan J, et al. Potential health and economic impact associated with achieving risk factor control in Chinese adults with diabetes: a microsimulation modelling study. https://doi.org/10.1016/j.lanwpc.2023.100690
	HAEM (haemoglobin, 血红蛋白)	14.9	0	gr/dl	Quan J, et al. Potential health and economic impact associated with achieving risk factor control in Chinese adults with diabetes: a microsimulation modelling study. https://doi.org/10.1016/j.lanwpc.2023.100690
	WBC (White blood cell count, 白细胞计数)	6.8	0	10^6/ml	Hayes, et al. UKPDS Outcomes Model 2: a new version of a model to simulate lifetime health outcomes of patients with type 2 diabetes mellitus using data from the 30 year United Kingdom Prospective Diabetes Study: UKPDS 82. Diabetologia. 2013 Sep;56(9):1925-33.
	Heart rate (心率)	77.0313		bpm	Wang W, et al. DUAL I China: Improved glycemic control with IDegLira versus its individual components in a randomized trial with Chinese participants with type 2 diabetes uncontrolled on oral antidiabetic drugs. J Diabetes. 2022 Jun;14(6):401-413.
	WHR (Waist-to-hip ratio, 腰臀比)	0.93	0		Folsom, et al. Prediction of Coronary Heart Disease in Middle-Aged Adults With Diabetes. Diabetes Care. 2003 Oct;26(10):2777-84.
	uACR (Urinary albumin:creatinine ratio, 尿白蛋白与肌酐比值)	3.1	0	mg/mmol	Davis, et al. An Australian cardiovascular risk equation for type 2 diabetes: the Fremantle Diabetes Study. Intern Med J. 2010 Apr;40(4):286-92.
	Ser_Creat (Serum creatinine，血清肌酐)	1.1	0	mg/dl	Folsom, et al. Prediction of Coronary Heart Disease in Middle-Aged Adults With Diabetes. Diabetes Care. 2003 Oct;26(10):2777-84.
	Ser_alb (Serum albumin, 血清白蛋白)	3.9	0	g/dl	Folsom, et al. Prediction of Coronary Heart Disease in Middle-Aged Adults With Diabetes. Diabetes Care. 2003 Oct;26(10):2777-84.
	Prop. Smoker (吸烟率)	28.3		%	Quan J, et al. Potential health and economic impact associated with achieving risk factor control in Chinese adults with diabetes: a microsimulation modelling study. https://doi.org/10.1016/j.lanwpc.2023.100690
	Cigarettes/day (日均吸烟量)	5			中国慢性病及其危险因素监测(2013)报告
	Alcohol consumption (酒精消耗量)	3.4522		Oz/week	WHO Global Status Report on Alcohol 2004-P9
	Fasting glucose	9.75	2.8	mg/dL			9.84	9.59	175.628	DUAL II China
	RACIAL CHARACTERISTICS (人种特征)	输入参数
	Prop. White (白色人种比例)	0
	Prop. Black (黑色人种比例)	0
	Prop. Hispanic (拉美裔比例)	0
	Prop. Native American (印第安人比例)	0
	Prop. Asian/Pacific Islander (亚裔/太平洋岛民比例)	1
	Prop. Australian (south Europ.) (澳大利亚南欧移民比例)	0
	Prop. Australian (Aboriginal) (澳大利亚原住民比例)	0
	基线合并疾病情况	输入参数	参考文献
	BASELINE CVD COMPLICATIONS (基线心血管并发症)
	Prop. MI (myocardial infarction, 心肌梗死比例)	0.0215	吴晶等，中国2型糖尿病患者应用门冬胰岛素30与甘精胰岛素的成本效果分析. 中国药学杂志, 2016, 51(3):242-247
	Prop. Angina (心绞痛比例)	0.0172	吴晶等，中国2型糖尿病患者应用门冬胰岛素30与甘精胰岛素的成本效果分析. 中国药学杂志, 2016, 51(3):242-247
	Prop. PVD (peripheral vascular disease, 外周血管疾病比例)	0.0086	吴晶等，中国2型糖尿病患者应用门冬胰岛素30与甘精胰岛素的成本效果分析. 中国药学杂志, 2016, 51(3):242-247
	Prop. Stroke (中风比例)	0.069	Quan J, et al. Potential health and economic impact associated with achieving risk factor control in Chinese adults with diabetes: a microsimulation modelling study. https://doi.org/10.1016/j.lanwpc.2023.100690
	Prop. HF (heart failure, 心衰比例)	0.0043	吴晶等，中国2型糖尿病患者应用门冬胰岛素30与甘精胰岛素的成本效果分析. 中国药学杂志, 2016, 51(3):242-247
	Prop. atrial fibrillation (房颤比例)	0.0129	吴晶等，中国2型糖尿病患者应用门冬胰岛素30与甘精胰岛素的成本效果分析. 中国药学杂志, 2016, 51(3):242-247
	Prop. LVH (left ventricular hypertrophy, 左心室肥厚比例)	0	吴晶等，中国2型糖尿病患者应用门冬胰岛素30与甘精胰岛素的成本效果分析. 中国药学杂志, 2016, 51(3):242-247
	BASELINE RENAL COMPLICATIONS (基线肾脏并发症)
	Prop. MA (Microalbuminuria, 微量尿蛋白比例)	0.04	吴晶等，中国2型糖尿病患者应用门冬胰岛素30与甘精胰岛素的成本效果分析. 中国药学杂志, 2016, 51(3):242-247
	Prop. GRP (Gross proteinuria, 粗蛋白尿比例)	0.04	吴晶等，中国2型糖尿病患者应用门冬胰岛素30与甘精胰岛素的成本效果分析. 中国药学杂志, 2016, 51(3):242-247
	Prop. ESRD (End-stage renal disease, 终末期肾病比例)	0	吴晶等，中国2型糖尿病患者应用门冬胰岛素30与甘精胰岛素的成本效果分析. 中国药学杂志, 2016, 51(3):242-247
	BASELINE RETINOPATHY COMPLICATIONS (基线视网膜病变的并发症)
	Prop. BDR (Background diabetic retinopathy, 背景型糖尿病视网膜病变比例)	0.085	吴晶等，中国2型糖尿病患者应用门冬胰岛素30与甘精胰岛素的成本效果分析. 中国药学杂志, 2016, 51(3):242-247
	Prop. PDR (Proliferative diabetic retinopathy, 增生型糖尿病视网膜病变比例)	0	吴晶等，中国2型糖尿病患者应用门冬胰岛素30与甘精胰岛素的成本效果分析. 中国药学杂志, 2016, 51(3):242-247
	Prop. SVL (Severe vision loss, 严重的视力丧失比例)	0	吴晶等，中国2型糖尿病患者应用门冬胰岛素30与甘精胰岛素的成本效果分析. 中国药学杂志, 2016, 51(3):242-247
	BASELINE MACULAR EDEMA (基线黄斑水肿)
	Prop. ME (黄斑水肿比例)	0	吴晶等，中国2型糖尿病患者应用门冬胰岛素30与甘精胰岛素的成本效果分析. 中国药学杂志, 2016, 51(3):242-247
	BASELINE CATARACT (基线白内障)
	Prop. Cataract (基线白内障比例)	0.043	吴晶等，中国2型糖尿病患者应用门冬胰岛素30与甘精胰岛素的成本效果分析. 中国药学杂志, 2016, 51(3):242-247
	BASELINE FOOT ULCER COMPLICATIONS (基线足溃疡并发症)
	Prop. uninfected ulcer (未感染的足部溃疡比例)	0.0043	吴晶等，中国2型糖尿病患者应用门冬胰岛素30与甘精胰岛素的成本效果分析. 中国药学杂志, 2016, 51(3):242-247
	Prop. infected ulcer (感染的足部溃疡比例)	0.0043	吴晶等，中国2型糖尿病患者应用门冬胰岛素30与甘精胰岛素的成本效果分析. 中国药学杂志, 2016, 51(3):242-247
	Prop. healed ulcer (治愈的足部溃疡比例)	0	吴晶等，中国2型糖尿病患者应用门冬胰岛素30与甘精胰岛素的成本效果分析. 中国药学杂志, 2016, 51(3):242-247
	Prop. history of amputation (截肢史比例)	0.0043	吴晶等，中国2型糖尿病患者应用门冬胰岛素30与甘精胰岛素的成本效果分析. 中国药学杂志, 2016, 51(3):242-247
	BASELINE NEUROPATHY (基线神经系统并发症)
	Prop. Neuropathy (神经病变比例)	0.232	吴晶等，中国2型糖尿病患者应用门冬胰岛素30与甘精胰岛素的成本效果分析. 中国药学杂志, 2016, 51(3):242-247
	BASELINE DEPRESSION (基线抑郁症)
	Prop. Depression (抑郁症比例)	0	吴晶等，中国2型糖尿病患者应用门冬胰岛素30与甘精胰岛素的成本效果分析. 中国药学杂志, 2016, 51(3):242-247
		*DUAL I缺失的采用已发表文献数据填充

## Sheet: Economics (old)
	Economics 参数-并发症、疾病管理成本及效用值输入参数
		输入参数	备注	吴晶文献原始数据 （单位：元）
	MANAGEMENT COSTS (疾病管理成本)	（单位：元）	[1]吴晶		吴晶
	c statins (他汀类药物年成本)	2841.3	成本数据输入：并发症及疾病管理成本的数据已获得，列出来仅为了展示模型的其他输入参数，具体输入数值来源于公开发表的文献，如果您也有其中部分数据，也可以填入，供我们比较和参考。	2274	2841.3		https://data.stats.gov.cn/easyquery.htm?cn=C01&zb=A090G07&sj=2020
	c aspirin (阿司匹林年成本)	226.154		181	226.154
	c ACE (血管紧张素抑制剂年成本)	1653.05		1323	1653.05		按照医疗保健类
	c screening for MA (微量蛋白尿筛查年成本)	166.18		133	166.18
	c screening for GRP (总蛋白尿筛查年成本)	71.2199		57	71.2199		吴晶
	c eye screening (眼部疾病筛查年成本)	408.577		327	408.577		DUAN X-control group
	c foot screening program (足部疾病筛查年成本)	1468.13		1175	1468.13		DUAN X-group
	c anti-depression treatment (抗抑郁治疗成本)	2380.24		1905	2380.24
	c screening for depression (抑郁症筛查成本)	92.461		74	92.461
	DIRECT COSTS CVD COMPLICATIONS (心血管并发症直接成本)（单位：元）	吴晶	[1]吴晶/[2]DUAN X	文献原始数据 （单位：元）	吴晶	DUAN X-control group(PMS后)2015年数据	DUAN X-group-2015年数据		1.19629
	c MI 1st year (心肌梗死第一年成本)	52141.7		41731	52141.7	19070	61274.1	87766.5	Duan X, Li Y, Liu Q, Liu L, Li C. Epidemiological characteristics, medical costs and healthcare resource utilization of diabetes-related complications among Chinese patients with type 2 diabetes mellitus. Expert Rev Pharmacoecon Outcomes Res. 2020 Oct;20(5):513-521.
	c MI 2nd+ years (心肌梗死第二年及以后成本)	16900.4		13526	16900.4	20301	41393.3	25232.1
	c angina 1st year (心绞痛第一年成本)	39279.7		31437	39279.7	19425.3	34564.2	45024.7
	c angina 2nd+ years (心绞痛第二年及以后成本)	12129.9		9708	12129.9	20982	30106	10915.3
	c CHF 1st year (充血性心力衰竭第一年成本)	28647.9		22928	28647.9	23828.5	32460.3	40274.4
	c CHF 2nd+ years (充血性心力衰竭第二年及以后成本)	8421.44		6740	8421.44	22177.1	39134.8	20285.7
	c stroke 1st year (中风第一年成本)	26826.2		21470	26826.2	16071.5	25569.8	38344.8
	c stroke 2nd+ years (中风第二年及以后成本)	11695.1		9360	11695.1	20408.7	33479	15635.4
	c stroke death within 30 days (中风30日内死亡成本)	30153.5		24133	30153.5	30153.5	30153.5	30153.4	吴晶数据
	c PVD 1st year (外周血管病变第一年成本)	27939.5		22361	27939.5	20494.6	26539.7	29564.4
	c PVD 2nd+ years (外周血管病变第二年及以后成本)	10859.2		8691	10859.2	26982.9	30035.3	3651.64
	DIRECT COSTS RENAL COMPLICATIONS (肾脏并发症直接成本)	吴晶	[1]吴晶/[2]DUAN X	文献原始数据 （单位：元）	吴晶	DUAN X-control group(PMS后)2015年数据	DUAN X-group-2015年数据
	HD costs 1st year (血液透析第一年成本)	93845.4		75108	93845.4	16873.8	73595.2	204477
	annual costs HD 2+ years (血液透析第二年及以后年成本)	79200.3		63387	79200.3	19737.6	125170	126127
	PD costs 1st year (腹膜透析第一年成本)	65106.3		52107	65106.3			65106.3
	annual costs PD 2+ years (腹膜透析第二年及以后年成本)	53103.8		42501	53103.8			53103.8
	RT costs 1st year (肾移植第一年成本)	281826		225556	281826			281826
	annual costs RT 2+ years (肾移植第二年及以后年成本)	74554.8		59669	74554.8			74554.8
	DIRECT COSTS ACUTE EVENTS (急性发作并发症直接成本)	吴晶	[1]吴晶/[2]DUAN X	文献原始数据 （单位：元）	吴晶	DUAN X-2015年数据	DUAN X-2020年数据
	c NSHE (非严重性低血糖事件成本)	0		0	0	564	674.706	8023.49
	c SHE 1 (严重低血糖事件1成本)	0				6143	7348.79	13652
	c SHE 2 (严重低血糖事件2成本)	6084.93		4870	6084.93	11412	13652
	c keto event (每次酮酸中毒成本)	12463.5		9975	12463.5			12463.5
	c lactic acid event (每次乳酸中毒成本)	12617.2		10098	12617.2			12617.2			CPI
	c edema onset (adv.ev.) (水肿第一年成本)	16280.6		13030	16280.6			16280.6			居民消费价格指数(上年=100)	2014年	2015年	2016年	2017年	2018年	2019年	2020年
	c edema follow up (adv.ev.) (水肿第二年及以后成本)	2141.6		1714	2141.6			2141.6			医疗保健	101.7	102.7	103.8	106	104.3	102.4	101.8	1.24947
											来源： 国家统计局, 医疗保健类居民消费价格指数[EB/OL]. https://data.stats.gov.cn/easyquery.htm?cn=C01&zb=A090305&sj=2019 https://data.stats.gov.cn/easyquery.htm?cn=C01&zb=A0901&sj=2019
	DIRECT COSTS EYE DISEASE (眼部并发症直接成本)	（单位：元）	[1]	文献原始数据 （单位：元）	吴晶
	c laser treatment (激光治疗成本)	2476.45		1982	2476.45			2476.45
	c cataract operation (白内障手术第一年成本)	10961.6		8773	10961.6			10961.6
	c following cataract operation (白内障手术第二年及以后成本)	279.882		224	279.882			279.882
	c blindness - year of onset (失明第一年成本)	2304.03		1844	2304.03			2304.03
	c blindness - following years (失明第二年及以后成本)	760.929		609	760.929			760.929
	DIRECT COSTS NEUROP/FOOT ULCER/AMP (神经病变/足部溃疡/截肢直接成本)	（单位：元）	[1]	文献原始数据 （单位：元）
	c neurop 1st year (神经系统疾病第一年成本)	18582.2		14872	18582.2			18582.2
	c neurop 2nd+ years (神经系统疾病第二年及以后成本)	7129.49		5706	7129.49			7129.49
	c amputation (event based) (每次截肢成本)	17292.7		13840	17292.7			17292.7
	c amputation Prosthesis (event based) (每次截肢后假肢成本	15529.7		12429	15529.7			15529.7
	c gangrene treatment (坏疽治疗成本)	30438.4		24361	30438.4			30438.4
	c infected ulcer (感染溃疡治疗成本)	25094.4		20084	25094.4			25094.4
	c standard uninfected ulcer (未感染溃疡治疗成本)	20882.4		16713	20882.4			20882.4
	QUALITY OF LIFE UTILITIES (效用值)	输入参数
	U T2 no complications (无合并疾病的2型糖尿病效用值)	0.785 ±0.007	模型默认参数
	DisU MI event (每次心肌梗死事件的负效用值)	-0.055 ±0.005
	U post MI (心肌梗死后效用值)	0.73 ±0.009
	U angina (心绞痛效用值)	0.695 ±0.01
	U CHF (充血性心力衰竭效用值)	0.677 ±0.01
	DisU stroke event (每次中风事件的负效用值)	-0.164 ±0.008
	U post Stroke (中风后效用值)	0.621 ±0.011
	U PVD (外周血管病变效用值)	0.724 ±0.008
	U MA (微量蛋白尿效用值)	0.785 ±0.007
	U GRP (大量蛋白尿效用值)	0.737 ±0.008
	U HD (血液透析效用值)	0.621 ±0.029
	U PD (腹膜透析效用值)	0.581 ±0.03
	U RT (肾移植效用值)	0.762 ±0.118
	U BDR (背景型糖尿病视网膜病变效用值)	0.745 ±0.021
	U BDR wrongly treated (背景型糖尿病视网膜病变错误治疗效用值)	0.745 ±0.022
	U PDR laser treated (增生型糖尿病视网膜病变激光治疗效用值)	0.715 ±0.022
	U PDR no Laser (增生型糖尿病视网膜病变未采用激光效用值)	0.715 ±0.022
	U ME (黄斑水肿效用值)	0.745 ±0.021
	U SVL Severe vision loss （严重的视力损失效用值)	0.711 ±0.01
	U cataract (白内障效用值)	0.769 ±0.016
	U neuropathy (神经病变效用值)	0.701 ±0.008
	U healed ulcer (溃疡治愈效用值)	0.785 ±0.007
	U active ulcer (活性溃疡效用值)	0.615 ±0.009
	DisU amp event (每次截肢事件的负效用值)	-0.28 ±0.011
	U post amputation (截肢后效用值)	0.505 ±0.0125
	DisU for NSHE (during daytime) (日间非严重低血糖负效用值)	-0.005 ± 0.0015			[3]
	DisU for NSHE (nocturnal) (夜间非严重低血糖负效用值)	-0.007 ±0.025			[3]
	DisU for SHE 1 (during daytime) (不需要医疗救助的日间严重低血糖负效用值)	-0.0183			[4]
	DisU for SHE 1 (nocturnal) (不需要医疗救助的夜间低血糖负效用值)	-0.0183			[4]
	DisU for SHE 2 (during daytime) (需要医疗救助日间严重低血糖负效用值)	-0.06±0.009			[3]
	DisU for SHE 2 (nocturnal) (需要医疗救助夜间严重低血糖负效用值)	-0.078 ±0.011			[3]
	DisU keto event (每次酮酸中毒负效用值)	0
	DisU LA event (每次乳酸中毒负效用值)	0
	DisU edema event (adv.ev.) (每次水肿发生的负效用值)	-0.01 ±0
	U post edema (adv.ev.) (水肿后效用值)	0.785 ±0.007
	U depression not treated (未治疗的抑郁症效用值)	0.785 ±0
	U depression treated (接受治疗的抑郁症效用值)	0.785 ±0
	[1] 吴晶 , 等. 中国2型糖尿病患者应用门冬胰岛素30与甘精胰岛素的成本-效果分析. 中国药学杂志, 2016, 51(3):242-247
	[2]Duan X, Li Y, Liu Q, Liu L, Li C. Epidemiological characteristics, medical costs and healthcare resource utilization of diabetes-related complications among Chinese patients with type 2 diabetes mellitus. Expert Rev Pharmacoecon Outcomes Res. 2020 Oct;20(5):513-521.
	[3] Evans M , Khunti K , Muhammad Mamdani,et al. Health-related quality of life associated with daytime and nocturnal hypoglycaemic events: a time trade-off survey in five countries[J]. Health and Quality of Life Outcomes, 2013, 11:90
	[4] Elizabeth Marrett, Larry Radican1, Michael J Davies, et al. Assessment of severity and frequency of self-reported hypoglycemia on quality of life in patients with type 2 diabetes treated with oral antihyperglycemic agents: A survey study. BMC Research Notes 2011, 4:251
	ECONOMICS V1	WU JING DATA
	ECONOMICS V2	DUAN X - CONTROL GROUP DATA	PFS匹配后数据
	ECONOMICS V3	DUAN X - GROUP DATA	匹配前数据

## Sheet: Treatment (effect)
	Treatment 参数-干预组治疗方案效果输入参数(IDegLira)
		输入参数
	PHYSIOLOGICAL PARAMETERS(生化指标)	MEAN(均值）	SE/SD	P value	参数来源		IDeglira	baseline	effect	change
	Change in baseline HbA1c（ HbA1c变化值）%	-1.66			DUAL I China	https://clinicaltrials.gov/ct2/show/results/NCT03172494?cond=NCT03172494&draw=2&rank=1&view=results	BMI, kg/m2	27	27.0361	0.0360963
	Change in baseline SBP（收缩压变化值）mmHg	-3.4	12.5		DUAL I China		weight/kg	74.8	74.9
	Change in baseline DBP（舒张压变化值）mmHg	-0.4	8.2		DUAL I China		height/m	1.66444
	Change in baseline T-Chol（总胆固醇变化值）mg/dL	-10.0542			DUAL I China		38.67		-0.26
	Change in baseline LDL（低密度脂蛋白变化值）mg/dL	-7.3473			DUAL I China		38.67		-0.19
	Change in baseline HDL（高密度脂蛋白变化值）mg/dL	0.7734			DUAL I China		38.67		0.02
	Change in baseline TRIG（甘油三酯变化值）mg/dL	-17.714			DUAL I China		88.57		-0.2
	Change in baseline BMI（BMI变化值）kg/m2	0.0360963			DUAL I China
	Chang in heart rate/pulse（心率）bpm	4.3	8.6		DUAL I China
	Change in eGFR（估计肾小球滤过率变化值）
	Change in baseline WHR（腰臀比变化值）					ETD	-0.87
	Adverse events	输入参数	参数来源
	Non-server hypoglycemia/100 pt.yrs	24	DUAL I China
	Nocturnal hypoglycemia episodes	0.166667	DUAL I China
	SH1/100 pt.yrs	0
	SH2/100 pt.yrs	0
	Treatment 参数-对照组治疗方案效果输入参数(IDeg)
		输入参数	输入参数		参数来源
	PHYSIOLOGICAL PARAMETERS(生化指标)	MEAN(均值）	SE/SD(标准差/方差）
	Change in baseline HbA1c（ HbA1c变化值）	-1			DUAL II China
	Change in baseline SBP（收缩压变化值）
	Change in baseline DBP（舒张压变化值）
	Change in baseline T-Chol（总胆固醇变化值）	#REF!			DUAL II China
	Change in baseline LDL（高密度脂蛋白变化值）	#REF!			DUAL II China
	Change in baseline HDL（低密度脂蛋白变化值）	#REF!			DUAL II China
	Change in baseline TRIG（甘油三酯变化值）	#REF!			DUAL II China
	Change in baseline BMI（BMI变化值）	0.138408			weight来自DUAL II China
	Change in eGFR（估计肾小球滤过率变化值）
	Change in baseline WHR（腰臀比变化值）
	Adverse events	V1-220218	参数来源
	Non-server hypoglycemia/100 pt.yrs	912.6	DUAL II China
	SH1/100 pt.yrs	#REF!	DUAL II China
	SH2/100 pt.yrs	#REF!
	Treatment 参数-对照组治疗方案效果输入参数(IGlar)
		输入参数	输入参数		参数来源
	PHYSIOLOGICAL PARAMETERS(生化指标)	MEAN(均值）	SE/SD(标准差/方差）
	Change in baseline HbA1c（ HbA1c变化值）	-1.53
	Change in baseline SBP（收缩压变化值）
	Change in baseline DBP（舒张压变化值）
	Change in baseline T-Chol（总胆固醇变化值）	-3.0936
	Change in baseline LDL（高密度脂蛋白变化值）	2.7069
	Change in baseline HDL（低密度脂蛋白变化值）	1.9335
	Change in baseline TRIG（甘油三酯变化值）	-27.4567
	Change in baseline BMI（BMI变化值）	0.138408
	Change in eGFR（估计肾小球滤过率变化值）
	Change in baseline WHR（腰臀比变化值）
	Adverse events	V1-220225	参数来源
	Non-server hypoglycemia/100 pt.yrs	1591.48
	SH1/100 pt.yrs	2.6726
	SH2/100 pt.yrs	0.3486
	Treatment 参数-对照组治疗方案效果输入参数(IDeg)
		输入参数	输入参数		参数来源		IDeg	baseline	effect	change
	PHYSIOLOGICAL PARAMETERS(生化指标)	MEAN(均值）	SE/SD(标准差/方差）				BMI, kg/m2	26.5	26.9344	0.434426
	Change in baseline HbA1c（ HbA1c变化值）%	-1.13			DUAL I China		weight/kg	73.2	74.4
	Change in baseline SBP（收缩压变化值）mmHg	-1.2	11.5		DUAL I China		height/m	1.66201
	Change in baseline DBP（舒张压变化值）mmHg	-0.8	8		DUAL I China
	Change in baseline T-Chol（总胆固醇变化值）mg/dL	-1.9335			DUAL I China		38.67		-0.05
	Change in baseline LDL（低密度脂蛋白变化值）mg/dL	0			DUAL I China		38.67		0
	Change in baseline HDL（高密度脂蛋白变化值）mg/dL	1.1601			DUAL I China		38.67		0.03
	Change in baseline TRIG（甘油三酯变化值）mg/dL	-27.4567			DUAL I China		88.57		-0.31
	Change in baseline BMI（BMI变化值）kg/m2	0.434426			DUAL I China
	Chang in heart rate/pulse（心率）bpm	-0.2	8.5
	Change in eGFR（估计肾小球滤过率变化值）
	Change in baseline WHR（腰臀比变化值）
	Adverse events	输入参数	参数来源
	Non-server hypoglycemia/100 pt.yrs	17	DUAL I China
	Nocturnal hypoglycemia episodes	0.294118	DUAL I China
	SH1/100 pt.yrs	0
	SH2/100 pt.yrs	0

## Sheet: Economics-new
	Economics 参数-并发症、疾病管理成本及效用值输入参数
	MANAGEMENT COSTS (疾病管理成本)	成本（单位：元）		参考文献	文献原始数据（单位：元）	折算后数据（折算至2022年）					2022年国民经济顶住压力再上新台阶 (stats.gov.cn)
	c statins (他汀类药物年成本)	2869.78		Wu J, He X, Liu Y. The cost-effectiveness analysis of insulin aspart 30 and insulin glargine in patients with type 2 diabetes mellitus in China. Chin J Pharm. 2016;3:242-247.	2274	2869.78
	c aspirin (阿司匹林年成本)	228.421		Wu J, He X, Liu Y. The cost-effectiveness analysis of insulin aspart 30 and insulin glargine in patients with type 2 diabetes mellitus in China. Chin J Pharm. 2016;3:242-247.	181	228.421
	c ACE (血管紧张素抑制剂年成本)	1669.62		Wu J, He X, Liu Y. The cost-effectiveness analysis of insulin aspart 30 and insulin glargine in patients with type 2 diabetes mellitus in China. Chin J Pharm. 2016;3:242-247.	1323	1669.62
	c screening for MA (微量蛋白尿筛查年成本)	167.846		Wu J, He X, Liu Y. The cost-effectiveness analysis of insulin aspart 30 and insulin glargine in patients with type 2 diabetes mellitus in China. Chin J Pharm. 2016;3:242-247.	133	167.846
	c screening for GRP (总蛋白尿筛查年成本)	71.9338		Wu J, He X, Liu Y. The cost-effectiveness analysis of insulin aspart 30 and insulin glargine in patients with type 2 diabetes mellitus in China. Chin J Pharm. 2016;3:242-247.	57	71.9338
	c eye screening (眼部疾病筛查年成本)	412.673		Wu J, He X, Liu Y. The cost-effectiveness analysis of insulin aspart 30 and insulin glargine in patients with type 2 diabetes mellitus in China. Chin J Pharm. 2016;3:242-247.	327	412.673
	c foot screening program (足部疾病筛查年成本)	1482.85		Wu J, He X, Liu Y. The cost-effectiveness analysis of insulin aspart 30 and insulin glargine in patients with type 2 diabetes mellitus in China. Chin J Pharm. 2016;3:242-247.	1175	1482.85
	c anti-depression treatment (抗抑郁治疗成本)	2404.1		Wu J, He X, Liu Y. The cost-effectiveness analysis of insulin aspart 30 and insulin glargine in patients with type 2 diabetes mellitus in China. Chin J Pharm. 2016;3:242-247.	1905	2404.1
	c screening for depression (抑郁症筛查成本)	93.3878		Wu J, He X, Liu Y. The cost-effectiveness analysis of insulin aspart 30 and insulin glargine in patients with type 2 diabetes mellitus in China. Chin J Pharm. 2016;3:242-247.	74	93.3878
	DIRECT COSTS CVD COMPLICATIONS (心血管并发症直接成本)（单位：元）	成本（单位：元）			文献原始数据（单位：元）	折算后数据（折算至2022年）
	c MI 1st year (心肌梗死第一年成本)	80620		Su W, Li C, Zhang L, Lin Z, Tan J, Xuan J. Meta-Analysis and Cost-Effectiveness Analysis of Insulin Glargine 100 U/mL Versus Insulin Degludec for the Treatment of Type 2 Diabetes in China. Diabetes Ther. 2019 Oct;10(5):1969-1984.	73414	80620
	c MI 2nd+ years (心肌梗死第二年及以后成本)	25484.9		Su W, Li C, Zhang L, Lin Z, Tan J, Xuan J. Meta-Analysis and Cost-Effectiveness Analysis of Insulin Glargine 100 U/mL Versus Insulin Degludec for the Treatment of Type 2 Diabetes in China. Diabetes Ther. 2019 Oct;10(5):1969-1984.	23207	25484.9
	c angina 1st year (心绞痛第一年成本)	38969.1		Su W, Li C, Zhang L, Lin Z, Tan J, Xuan J. Meta-Analysis and Cost-Effectiveness Analysis of Insulin Glargine 100 U/mL Versus Insulin Degludec for the Treatment of Type 2 Diabetes in China. Diabetes Ther. 2019 Oct;10(5):1969-1984.	35486	38969.1
	c angina 2nd+ years (心绞痛第二年及以后成本)	11024.4		Su W, Li C, Zhang L, Lin Z, Tan J, Xuan J. Meta-Analysis and Cost-Effectiveness Analysis of Insulin Glargine 100 U/mL Versus Insulin Degludec for the Treatment of Type 2 Diabetes in China. Diabetes Ther. 2019 Oct;10(5):1969-1984.	10039	11024.4
	c CHF 1st year (充血性心力衰竭第一年成本)	38623.2		Su W, Li C, Zhang L, Lin Z, Tan J, Xuan J. Meta-Analysis and Cost-Effectiveness Analysis of Insulin Glargine 100 U/mL Versus Insulin Degludec for the Treatment of Type 2 Diabetes in China. Diabetes Ther. 2019 Oct;10(5):1969-1984.	35171	38623.2
	c CHF 2nd+ years (充血性心力衰竭第二年及以后成本)	20489.4		Su W, Li C, Zhang L, Lin Z, Tan J, Xuan J. Meta-Analysis and Cost-Effectiveness Analysis of Insulin Glargine 100 U/mL Versus Insulin Degludec for the Treatment of Type 2 Diabetes in China. Diabetes Ther. 2019 Oct;10(5):1969-1984.	18658	20489.4
	c stroke 1st year (中风第一年成本)	31923.4		Su W, Li C, Zhang L, Lin Z, Tan J, Xuan J. Meta-Analysis and Cost-Effectiveness Analysis of Insulin Glargine 100 U/mL Versus Insulin Degludec for the Treatment of Type 2 Diabetes in China. Diabetes Ther. 2019 Oct;10(5):1969-1984.	29070	31923.4					CPI
	c stroke 2nd+ years (中风第二年及以后成本)	15792.6		Su W, Li C, Zhang L, Lin Z, Tan J, Xuan J. Meta-Analysis and Cost-Effectiveness Analysis of Insulin Glargine 100 U/mL Versus Insulin Degludec for the Treatment of Type 2 Diabetes in China. Diabetes Ther. 2019 Oct;10(5):1969-1984.	14381	15792.6					居民消费价格指数(上年=100)	2014年	2015年	2016年	2017年	2018年	2019年	2020年	2021年	2022年
	c stroke death within 30 days (中风30日内死亡成本)	17446.4		Su W, Li C, Zhang L, Lin Z, Tan J, Xuan J. Meta-Analysis and Cost-Effectiveness Analysis of Insulin Glargine 100 U/mL Versus Insulin Degludec for the Treatment of Type 2 Diabetes in China. Diabetes Ther. 2019 Oct;10(5):1969-1984.	15887	17446.4					医疗保健	101.7	102.7	103.8	106	104.3	102.4	101.8	100.4	100.6
	c PVD 1st year (外周血管病变第一年成本)	23473.1		Su W, Li C, Zhang L, Lin Z, Tan J, Xuan J. Meta-Analysis and Cost-Effectiveness Analysis of Insulin Glargine 100 U/mL Versus Insulin Degludec for the Treatment of Type 2 Diabetes in China. Diabetes Ther. 2019 Oct;10(5):1969-1984.	21375	23473.1					来源： 国家统计局, 医疗保健类居民消费价格指数[EB/OL]. https://data.stats.gov.cn/easyquery.htm?cn=C01&zb=A090405&sj=2020
	c PVD 2nd+ years (外周血管病变第二年及以后成本)	3687.61		Su W, Li C, Zhang L, Lin Z, Tan J, Xuan J. Meta-Analysis and Cost-Effectiveness Analysis of Insulin Glargine 100 U/mL Versus Insulin Degludec for the Treatment of Type 2 Diabetes in China. Diabetes Ther. 2019 Oct;10(5):1969-1984.	3358	3687.61
	DIRECT COSTS RENAL COMPLICATIONS (肾脏并发症直接成本)	成本（单位：元）			文献原始数据（单位：元）	折算后数据（折算至2022年）
	HD costs 1st year (血液透析第一年成本)	158396		Su W, Li C, Zhang L, Lin Z, Tan J, Xuan J. Meta-Analysis and Cost-Effectiveness Analysis of Insulin Glargine 100 U/mL Versus Insulin Degludec for the Treatment of Type 2 Diabetes in China. Diabetes Ther. 2019 Oct;10(5):1969-1984.	144238	158396						CPI
	annual costs HD 2+ years (血液透析第二年及以后年成本)	127391		Su W, Li C, Zhang L, Lin Z, Tan J, Xuan J. Meta-Analysis and Cost-Effectiveness Analysis of Insulin Glargine 100 U/mL Versus Insulin Degludec for the Treatment of Type 2 Diabetes in China. Diabetes Ther. 2019 Oct;10(5):1969-1984.	116005	127391					2017~2022	1.09816
	PD costs 1st year (腹膜透析第一年成本)	65759.7		Su W, Li C, Zhang L, Lin Z, Tan J, Xuan J. Meta-Analysis and Cost-Effectiveness Analysis of Insulin Glargine 100 U/mL Versus Insulin Degludec for the Treatment of Type 2 Diabetes in China. Diabetes Ther. 2019 Oct;10(5):1969-1984.	59882	65759.7					2013~2022	1.262
	annual costs PD 2+ years (腹膜透析第二年及以后年成本)	53636.1		Su W, Li C, Zhang L, Lin Z, Tan J, Xuan J. Meta-Analysis and Cost-Effectiveness Analysis of Insulin Glargine 100 U/mL Versus Insulin Degludec for the Treatment of Type 2 Diabetes in China. Diabetes Ther. 2019 Oct;10(5):1969-1984.	48842	53636.1					2015~2022	1.20828
	RT costs 1st year (肾移植第一年成本)	284651		Su W, Li C, Zhang L, Lin Z, Tan J, Xuan J. Meta-Analysis and Cost-Effectiveness Analysis of Insulin Glargine 100 U/mL Versus Insulin Degludec for the Treatment of Type 2 Diabetes in China. Diabetes Ther. 2019 Oct;10(5):1969-1984.	259208	284651
	annual costs RT 2+ years (肾移植第二年及以后年成本)	75302.7		Su W, Li C, Zhang L, Lin Z, Tan J, Xuan J. Meta-Analysis and Cost-Effectiveness Analysis of Insulin Glargine 100 U/mL Versus Insulin Degludec for the Treatment of Type 2 Diabetes in China. Diabetes Ther. 2019 Oct;10(5):1969-1984.	68572	75302.7
	DIRECT COSTS ACUTE EVENTS (急性发作并发症直接成本)	成本（单位：元）			文献原始数据（单位：元）	折算后数据（折算至2022年）
	c NSHE (非严重性低血糖事件成本)	879.622		Su W, Li C, Zhang L, Lin Z, Tan J, Xuan J. Meta-Analysis and Cost-Effectiveness Analysis of Insulin Glargine 100 U/mL Versus Insulin Degludec for the Treatment of Type 2 Diabetes in China. Diabetes Ther. 2019 Oct;10(5):1969-1984.	801	879.622
	c SHE 1 (严重低血糖事件1成本)	879.622		Su W, Li C, Zhang L, Lin Z, Tan J, Xuan J. Meta-Analysis and Cost-Effectiveness Analysis of Insulin Glargine 100 U/mL Versus Insulin Degludec for the Treatment of Type 2 Diabetes in China. Diabetes Ther. 2019 Oct;10(5):1969-1984.	801	879.622
	c SHE 2 (严重低血糖事件2成本)	13789.5		Su W, Li C, Zhang L, Lin Z, Tan J, Xuan J. Meta-Analysis and Cost-Effectiveness Analysis of Insulin Glargine 100 U/mL Versus Insulin Degludec for the Treatment of Type 2 Diabetes in China. Diabetes Ther. 2019 Oct;10(5):1969-1984.	12557	13789.5
	c keto event (每次酮酸中毒成本)	13318.4		Su W, Li C, Zhang L, Lin Z, Tan J, Xuan J. Meta-Analysis and Cost-Effectiveness Analysis of Insulin Glargine 100 U/mL Versus Insulin Degludec for the Treatment of Type 2 Diabetes in China. Diabetes Ther. 2019 Oct;10(5):1969-1984.	12128	13318.4
	c lactic acid event (每次乳酸中毒成本)	9114.69		Su W, Li C, Zhang L, Lin Z, Tan J, Xuan J. Meta-Analysis and Cost-Effectiveness Analysis of Insulin Glargine 100 U/mL Versus Insulin Degludec for the Treatment of Type 2 Diabetes in China. Diabetes Ther. 2019 Oct;10(5):1969-1984.	8300	9114.69
	c edema onset (adv.ev.) (水肿第一年成本)	616.065		Su W, Li C, Zhang L, Lin Z, Tan J, Xuan J. Meta-Analysis and Cost-Effectiveness Analysis of Insulin Glargine 100 U/mL Versus Insulin Degludec for the Treatment of Type 2 Diabetes in China. Diabetes Ther. 2019 Oct;10(5):1969-1984.	561	616.065
	c edema follow up (adv.ev.) (水肿第二年及以后成本)	616.065		Su W, Li C, Zhang L, Lin Z, Tan J, Xuan J. Meta-Analysis and Cost-Effectiveness Analysis of Insulin Glargine 100 U/mL Versus Insulin Degludec for the Treatment of Type 2 Diabetes in China. Diabetes Ther. 2019 Oct;10(5):1969-1984.	561	616.065	假设与第一年一致
	DIRECT COSTS EYE DISEASE (眼部并发症直接成本)	成本（单位：元）			文献原始数据 （单位：元）	折算后数据（折算至2022年）
	c laser treatment (激光治疗成本)	6904.1		Su W, Li C, Zhang L, Lin Z, Tan J, Xuan J. Meta-Analysis and Cost-Effectiveness Analysis of Insulin Glargine 100 U/mL Versus Insulin Degludec for the Treatment of Type 2 Diabetes in China. Diabetes Ther. 2019 Oct;10(5):1969-1984.	6287	6904.1
	c cataract operation (白内障手术第一年成本)	11353.8		Su W, Li C, Zhang L, Lin Z, Tan J, Xuan J. Meta-Analysis and Cost-Effectiveness Analysis of Insulin Glargine 100 U/mL Versus Insulin Degludec for the Treatment of Type 2 Diabetes in China. Diabetes Ther. 2019 Oct;10(5):1969-1984.	10339	11353.8
	c following cataract operation (白内障手术第二年及以后成本)	397.532		Su W, Li C, Zhang L, Lin Z, Tan J, Xuan J. Meta-Analysis and Cost-Effectiveness Analysis of Insulin Glargine 100 U/mL Versus Insulin Degludec for the Treatment of Type 2 Diabetes in China. Diabetes Ther. 2019 Oct;10(5):1969-1984.	362	397.532
	c blindness - year of onset (失明第一年成本)	2326.99		Su W, Li C, Zhang L, Lin Z, Tan J, Xuan J. Meta-Analysis and Cost-Effectiveness Analysis of Insulin Glargine 100 U/mL Versus Insulin Degludec for the Treatment of Type 2 Diabetes in China. Diabetes Ther. 2019 Oct;10(5):1969-1984.	2119	2326.99
	c blindness - following years (失明第二年及以后成本)	768.709		Su W, Li C, Zhang L, Lin Z, Tan J, Xuan J. Meta-Analysis and Cost-Effectiveness Analysis of Insulin Glargine 100 U/mL Versus Insulin Degludec for the Treatment of Type 2 Diabetes in China. Diabetes Ther. 2019 Oct;10(5):1969-1984.	700	768.709
	DIRECT COSTS NEUROP/FOOT ULCER/AMP (神经病变/足部溃疡/截肢直接成本)	成本（单位：元）			文献原始数据 （单位：元）	折算后数据（折算至2022年）
	c neurop 1st year (神经系统疾病第一年成本)	18768.6		Su W, Li C, Zhang L, Lin Z, Tan J, Xuan J. Meta-Analysis and Cost-Effectiveness Analysis of Insulin Glargine 100 U/mL Versus Insulin Degludec for the Treatment of Type 2 Diabetes in China. Diabetes Ther. 2019 Oct;10(5):1969-1984.	17091	18768.6
	c neurop 2nd+ years (神经系统疾病第二年及以后成本)	7200.6		Su W, Li C, Zhang L, Lin Z, Tan J, Xuan J. Meta-Analysis and Cost-Effectiveness Analysis of Insulin Glargine 100 U/mL Versus Insulin Degludec for the Treatment of Type 2 Diabetes in China. Diabetes Ther. 2019 Oct;10(5):1969-1984.	6557	7200.6
	c amputation (event based) (每次截肢成本)	17466.2		Su W, Li C, Zhang L, Lin Z, Tan J, Xuan J. Meta-Analysis and Cost-Effectiveness Analysis of Insulin Glargine 100 U/mL Versus Insulin Degludec for the Treatment of Type 2 Diabetes in China. Diabetes Ther. 2019 Oct;10(5):1969-1984.	15905	17466.2
	c amputation Prosthesis (event based) (每次截肢后假肢成本	15685		Su W, Li C, Zhang L, Lin Z, Tan J, Xuan J. Meta-Analysis and Cost-Effectiveness Analysis of Insulin Glargine 100 U/mL Versus Insulin Degludec for the Treatment of Type 2 Diabetes in China. Diabetes Ther. 2019 Oct;10(5):1969-1984.	14283	15685
	c gangrene treatment (坏疽治疗成本)	16427.3		Su W, Li C, Zhang L, Lin Z, Tan J, Xuan J. Meta-Analysis and Cost-Effectiveness Analysis of Insulin Glargine 100 U/mL Versus Insulin Degludec for the Treatment of Type 2 Diabetes in China. Diabetes Ther. 2019 Oct;10(5):1969-1984.	14959	16427.3
	c after healed ulcer (溃疡治愈后成本)	5932.23		Su W, Li C, Zhang L, Lin Z, Tan J, Xuan J. Meta-Analysis and Cost-Effectiveness Analysis of Insulin Glargine 100 U/mL Versus Insulin Degludec for the Treatment of Type 2 Diabetes in China. Diabetes Ther. 2019 Oct;10(5):1969-1984.	5402	5932.23
	c infected ulcer (感染溃疡治疗成本)	25345.4		Su W, Li C, Zhang L, Lin Z, Tan J, Xuan J. Meta-Analysis and Cost-Effectiveness Analysis of Insulin Glargine 100 U/mL Versus Insulin Degludec for the Treatment of Type 2 Diabetes in China. Diabetes Ther. 2019 Oct;10(5):1969-1984.	23080	25345.4
	c standard uninfected ulcer (未感染溃疡治疗成本)	21092.3		Su W, Li C, Zhang L, Lin Z, Tan J, Xuan J. Meta-Analysis and Cost-Effectiveness Analysis of Insulin Glargine 100 U/mL Versus Insulin Degludec for the Treatment of Type 2 Diabetes in China. Diabetes Ther. 2019 Oct;10(5):1969-1984.	19207	21092.3
	c healed ulcer history of amputation (有截肢史的溃疡治愈后成本)	5932.23		Su W, Li C, Zhang L, Lin Z, Tan J, Xuan J. Meta-Analysis and Cost-Effectiveness Analysis of Insulin Glargine 100 U/mL Versus Insulin Degludec for the Treatment of Type 2 Diabetes in China. Diabetes Ther. 2019 Oct;10(5):1969-1984.	5402	5932.23
	QUALITY OF LIFE UTILITIES (效用值)	更新后参数	SD	参考文献				输入参数	SE/SD
	U T2 no complications (无合并疾病的2型糖尿病效用值)	0.936	0.12	Li C, Zhou H, Wang P. Health utility of type 2 diabetes patients using basal insulin in China: results from the BEYOND II study. Acta Diabetol. 2021;58(3):329-339.				0.785	0.007	Wu J, He X, Liu Y. The cost-effectiveness analysis of insulin aspart 30 and insulin glargine in patients with type 2 diabetes mellitus in China. Chin J Pharm. 2016;3:242-247.
	DisU MI event (每次心肌梗死事件的负效用值)	-0.05		Li C, Zhou H, Wang P. Health utility of type 2 diabetes patients using basal insulin in China: results from the BEYOND II study. Acta Diabetol. 2021;58(3):329-339.				-0.055	0.005	Wu J, He X, Liu Y. The cost-effectiveness analysis of insulin aspart 30 and insulin glargine in patients with type 2 diabetes mellitus in China. Chin J Pharm. 2016;3:242-247.
	U post MI (心肌梗死后效用值)	0.886	0.154	Li C, Zhou H, Wang P. Health utility of type 2 diabetes patients using basal insulin in China: results from the BEYOND II study. Acta Diabetol. 2021;58(3):329-339.				0.73	0.009	Wu J, He X, Liu Y. The cost-effectiveness analysis of insulin aspart 30 and insulin glargine in patients with type 2 diabetes mellitus in China. Chin J Pharm. 2016;3:242-247.
	U angina (心绞痛效用值)	0.868	0.177	Li C, Zhou H, Wang P. Health utility of type 2 diabetes patients using basal insulin in China: results from the BEYOND II study. Acta Diabetol. 2021;58(3):329-339.				0.695	0.01	Wu J, He X, Liu Y. The cost-effectiveness analysis of insulin aspart 30 and insulin glargine in patients with type 2 diabetes mellitus in China. Chin J Pharm. 2016;3:242-247.
	U CHF (充血性心力衰竭效用值)	0.75	0.224	Li C, Zhou H, Wang P. Health utility of type 2 diabetes patients using basal insulin in China: results from the BEYOND II study. Acta Diabetol. 2021;58(3):329-339.				0.677	0.01	Wu J, He X, Liu Y. The cost-effectiveness analysis of insulin aspart 30 and insulin glargine in patients with type 2 diabetes mellitus in China. Chin J Pharm. 2016;3:242-247.
	DisU stroke event (每次中风事件的负效用值)	-0.106		Li C, Zhou H, Wang P. Health utility of type 2 diabetes patients using basal insulin in China: results from the BEYOND II study. Acta Diabetol. 2021;58(3):329-339.				-0.164	0.008	Wu J, He X, Liu Y. The cost-effectiveness analysis of insulin aspart 30 and insulin glargine in patients with type 2 diabetes mellitus in China. Chin J Pharm. 2016;3:242-247.
	U post Stroke (中风后效用值)	0.83	0.198	Li C, Zhou H, Wang P. Health utility of type 2 diabetes patients using basal insulin in China: results from the BEYOND II study. Acta Diabetol. 2021;58(3):329-339.				0.621	0.011	Wu J, He X, Liu Y. The cost-effectiveness analysis of insulin aspart 30 and insulin glargine in patients with type 2 diabetes mellitus in China. Chin J Pharm. 2016;3:242-247.
	U PVD (外周血管病变效用值)	0.904	0.158	Li C, Zhou H, Wang P. Health utility of type 2 diabetes patients using basal insulin in China: results from the BEYOND II study. Acta Diabetol. 2021;58(3):329-339.				0.724	0.008	Wu J, He X, Liu Y. The cost-effectiveness analysis of insulin aspart 30 and insulin glargine in patients with type 2 diabetes mellitus in China. Chin J Pharm. 2016;3:242-247.
	U MA (微量蛋白尿效用值)	0.936	0.12	Li C, Zhou H, Wang P. Health utility of type 2 diabetes patients using basal insulin in China: results from the BEYOND II study. Acta Diabetol. 2021;58(3):329-339.				0.785	0.007	Wu J, He X, Liu Y. The cost-effectiveness analysis of insulin aspart 30 and insulin glargine in patients with type 2 diabetes mellitus in China. Chin J Pharm. 2016;3:242-247.
	U GRP (大量蛋白尿效用值)	0.906	0.149	Li C, Zhou H, Wang P. Health utility of type 2 diabetes patients using basal insulin in China: results from the BEYOND II study. Acta Diabetol. 2021;58(3):329-339.				0.737	0.008	Wu J, He X, Liu Y. The cost-effectiveness analysis of insulin aspart 30 and insulin glargine in patients with type 2 diabetes mellitus in China. Chin J Pharm. 2016;3:242-247.
	U HD (血液透析效用值)	0.844	0.185	Li C, Zhou H, Wang P. Health utility of type 2 diabetes patients using basal insulin in China: results from the BEYOND II study. Acta Diabetol. 2021;58(3):329-339.				0.621	0.029	Wu J, He X, Liu Y. The cost-effectiveness analysis of insulin aspart 30 and insulin glargine in patients with type 2 diabetes mellitus in China. Chin J Pharm. 2016;3:242-247.
	U PD (腹膜透析效用值)	0.844	0.185	Li C, Zhou H, Wang P. Health utility of type 2 diabetes patients using basal insulin in China: results from the BEYOND II study. Acta Diabetol. 2021;58(3):329-339.				0.581	0.03	Wu J, He X, Liu Y. The cost-effectiveness analysis of insulin aspart 30 and insulin glargine in patients with type 2 diabetes mellitus in China. Chin J Pharm. 2016;3:242-247.
	U RT (肾移植效用值)	0.913	0.0913	Wu J, He X, Liu Y. The cost-effectiveness analysis of insulin aspart 30 and insulin glargine in patients with type 2 diabetes mellitus in China. Chin J Pharm. 2016;3:242-247.				0.762	0.118	Wu J, He X, Liu Y. The cost-effectiveness analysis of insulin aspart 30 and insulin glargine in patients with type 2 diabetes mellitus in China. Chin J Pharm. 2016;3:242-247.
	U BDR (背景型糖尿病视网膜病变效用值)	0.913	0.0913	Mok CH, Kwok HHY, Ng CS, Leung GM, Quan J. Health State Utility Values for Type 2 Diabetes and Related Complications in East and Southeast Asia: A Systematic Review and Meta-Analysis. Value Health. 2021;24(7):1059-1067.				0.745	0.021	Wu J, He X, Liu Y. The cost-effectiveness analysis of insulin aspart 30 and insulin glargine in patients with type 2 diabetes mellitus in China. Chin J Pharm. 2016;3:242-247.
	U BDR wrongly treated (背景型糖尿病视网膜病变错误治疗效用值)	0.913	0.0913	Mok CH, Kwok HHY, Ng CS, Leung GM, Quan J. Health State Utility Values for Type 2 Diabetes and Related Complications in East and Southeast Asia: A Systematic Review and Meta-Analysis. Value Health. 2021;24(7):1059-1067.				0.745	0.022	Wu J, He X, Liu Y. The cost-effectiveness analysis of insulin aspart 30 and insulin glargine in patients with type 2 diabetes mellitus in China. Chin J Pharm. 2016;3:242-247.
	U PDR laser treated (增生型糖尿病视网膜病变激光治疗效用值)	0.913	0.0913	Mok CH, Kwok HHY, Ng CS, Leung GM, Quan J. Health State Utility Values for Type 2 Diabetes and Related Complications in East and Southeast Asia: A Systematic Review and Meta-Analysis. Value Health. 2021;24(7):1059-1067.				0.715	0.022	Wu J, He X, Liu Y. The cost-effectiveness analysis of insulin aspart 30 and insulin glargine in patients with type 2 diabetes mellitus in China. Chin J Pharm. 2016;3:242-247.
	U PDR no Laser (增生型糖尿病视网膜病变未采用激光效用值)	0.913	0.0913	Mok CH, Kwok HHY, Ng CS, Leung GM, Quan J. Health State Utility Values for Type 2 Diabetes and Related Complications in East and Southeast Asia: A Systematic Review and Meta-Analysis. Value Health. 2021;24(7):1059-1067.				0.715	0.022	Wu J, He X, Liu Y. The cost-effectiveness analysis of insulin aspart 30 and insulin glargine in patients with type 2 diabetes mellitus in China. Chin J Pharm. 2016;3:242-247.
	U ME (黄斑水肿效用值)	0.917	0.122	Li C, Zhou H, Wang P. Health utility of type 2 diabetes patients using basal insulin in China: results from the BEYOND II study. Acta Diabetol. 2021;58(3):329-339.				0.745	0.021	Wu J, He X, Liu Y. The cost-effectiveness analysis of insulin aspart 30 and insulin glargine in patients with type 2 diabetes mellitus in China. Chin J Pharm. 2016;3:242-247.
	U SVL Severe vision loss （严重的视力损失效用值)	0.887	0.141	Li C, Zhou H, Wang P. Health utility of type 2 diabetes patients using basal insulin in China: results from the BEYOND II study. Acta Diabetol. 2021;58(3):329-339.				0.711	0.01	Wu J, He X, Liu Y. The cost-effectiveness analysis of insulin aspart 30 and insulin glargine in patients with type 2 diabetes mellitus in China. Chin J Pharm. 2016;3:242-247.
	U cataract (白内障效用值)	0.92	0.092	Mok CH, Kwok HHY, Ng CS, Leung GM, Quan J. Health State Utility Values for Type 2 Diabetes and Related Complications in East and Southeast Asia: A Systematic Review and Meta-Analysis. Value Health. 2021;24(7):1059-1067.				0.769	0.016	Wu J, He X, Liu Y. The cost-effectiveness analysis of insulin aspart 30 and insulin glargine in patients with type 2 diabetes mellitus in China. Chin J Pharm. 2016;3:242-247.
	U neuropathy (神经病变效用值)	0.91	0.144	Li C, Zhou H, Wang P. Health utility of type 2 diabetes patients using basal insulin in China: results from the BEYOND II study. Acta Diabetol. 2021;58(3):329-339.				0.701	0.008	Wu J, He X, Liu Y. The cost-effectiveness analysis of insulin aspart 30 and insulin glargine in patients with type 2 diabetes mellitus in China. Chin J Pharm. 2016;3:242-247.
	U healed ulcer (溃疡治愈效用值)	0.936	0.12	Wu J, He X, Liu Y. The cost-effectiveness analysis of insulin aspart 30 and insulin glargine in patients with type 2 diabetes mellitus in China. Chin J Pharm. 2016;3:242-247.				0.785	0.007	Wu J, He X, Liu Y. The cost-effectiveness analysis of insulin aspart 30 and insulin glargine in patients with type 2 diabetes mellitus in China. Chin J Pharm. 2016;3:242-247.
	U active ulcer (活性溃疡效用值)	0.766	0.0766	Wu J, He X, Liu Y. The cost-effectiveness analysis of insulin aspart 30 and insulin glargine in patients with type 2 diabetes mellitus in China. Chin J Pharm. 2016;3:242-247.				0.615	0.009	Wu J, He X, Liu Y. The cost-effectiveness analysis of insulin aspart 30 and insulin glargine in patients with type 2 diabetes mellitus in China. Chin J Pharm. 2016;3:242-247.
	DisU amp event (每次截肢事件的负效用值)	-0.139		Li C, Zhou H, Wang P. Health utility of type 2 diabetes patients using basal insulin in China: results from the BEYOND II study. Acta Diabetol. 2021;58(3):329-339.				-0.28	0.011	Wu J, He X, Liu Y. The cost-effectiveness analysis of insulin aspart 30 and insulin glargine in patients with type 2 diabetes mellitus in China. Chin J Pharm. 2016;3:242-247.
	U post amputation (截肢后效用值)	0.797	0.219	Li C, Zhou H, Wang P. Health utility of type 2 diabetes patients using basal insulin in China: results from the BEYOND II study. Acta Diabetol. 2021;58(3):329-339.				0.505	0.0125	Wu J, He X, Liu Y. The cost-effectiveness analysis of insulin aspart 30 and insulin glargine in patients with type 2 diabetes mellitus in China. Chin J Pharm. 2016;3:242-247.
	DisU for NSHE (during daytime) (日间非严重低血糖负效用值)	-0.005	0.0015	Evans et al. Health-related quality of life associated with daytime and nocturnal hypoglycaemic events: a time trade-off survey in five countries. Health and Quality of Life Outcomes 2013
	DisU for NSHE (nocturnal) (夜间非严重低血糖负效用值)	-0.007	0.025	Evans et al. Health-related quality of life associated with daytime and nocturnal hypoglycaemic events: a time trade-off survey in five countries. Health and Quality of Life Outcomes 2013
	DisU for SHE 1 (during daytime) (不需要医疗救助的日间严重低血糖负效用值)	-0.0183		Marrett E, et al. Assessment of severity and frequency of self-reported hypoglycemia on quality of life in patients with type 2 diabetes treated with oral antihyperglycemic agents: A survey study. BMC Res Notes. 2011 Jul 21;4:251.
	DisU for SHE 1 (nocturnal) (不需要医疗救助的夜间低血糖负效用值)	-0.0183		Marrett E, et al. Assessment of severity and frequency of self-reported hypoglycemia on quality of life in patients with type 2 diabetes treated with oral antihyperglycemic agents: A survey study. BMC Res Notes. 2011 Jul 21;4:251.
	DisU for SHE 2 (during daytime) (需要医疗救助日间严重低血糖负效用值)	-0.06		Evans et al. Health-related quality of life associated with daytime and nocturnal hypoglycaemic events: a time trade-off survey in five countries. Health and Quality of Life Outcomes 2013
	DisU for SHE 2 (nocturnal) (需要医疗救助夜间严重低血糖负效用值)	-0.078		Evans et al. Health-related quality of life associated with daytime and nocturnal hypoglycaemic events: a time trade-off survey in five countries. Health and Quality of Life Outcomes 2013
	DisU keto event (每次酮酸中毒负效用值)	0		Wu J, He X, Liu Y. The cost-effectiveness analysis of insulin aspart 30 and insulin glargine in patients with type 2 diabetes mellitus in China. Chin J Pharm. 2016;3:242-247.				0		Wu J, He X, Liu Y. The cost-effectiveness analysis of insulin aspart 30 and insulin glargine in patients with type 2 diabetes mellitus in China. Chin J Pharm. 2016;3:242-247.
	DisU LA event (每次乳酸中毒负效用值)	0		Wu J, He X, Liu Y. The cost-effectiveness analysis of insulin aspart 30 and insulin glargine in patients with type 2 diabetes mellitus in China. Chin J Pharm. 2016;3:242-247.				0
	DisU edema event (adv.ev.) (每次水肿发生的负效用值)	0		No data				0
	U post edema (adv.ev.) (水肿后效用值)	0.936		No data				0.785
	U depression not treated (未治疗的抑郁症效用值)	0.936		No data				0.785
	U depression treated (接受治疗的抑郁症效用值)	0.936		No data				0.785

## Sheet: Treatment cost
	Treatment cost 参数-治疗方案成本输入参数									https://data.stats.gov.cn/easyquery.htm?cn=C01&zb=A090405&sj=2020
		输入参数	输入参数
	TREATMENT	Cost 1st Year	Cost 2nd Year
	干预组治疗方案	10788.7	10788.7
	对照组治疗方案	6963.08	6963.08
	CPI (2016-2022)	1.46513						带采后差比价	带采价格			switch to:
	起始治疗阶段	IDEGLira	IDeg	参数来源	IDEGLira-差比价估算	IDEGLira	IDEG	IDEGLira	IDEG			强化方案(甘精U100+门冬)
	单价/元	230	82.2		382.322	499	82.2	299	82.2			0.24	0.154
	日剂量（U/d)	24.5	30.3	DUAL I China	34.3	16	#REF!	24.5	30.3			52	32
	日费用/元	18.7833	8.3022		43.7121	26.6133	#REF!	24.4183	8.3022			12.48	4.928
	注射次数/次	1	1		1	1	1	1	1			1
	SMBG次数/次	1	1		1	1	1	1	1			1
	SMBG单次费用/元	8.20472	8.20472	Xie X, Vondeling H. Cost-utility analysis of intensive blood glucose control with metformin versus usual care in overweight type 2 diabetes mellitus patients in Beijing, P.R. China[J]. Value Health, 2008,11 Suppl 1:S23-S32.	5.6	8.20472	8.20472	8.20472	8.20472			8.20472
	SMBG日费用/元	8.20472	8.20472		5.6	8.20472	8.20472	8.20472	8.20472			8.20472
	针头价格/元	2.57	2.57		2.57	2.57	2.57	2.57	2.57			2.57
	针头数/个	1	1		1	1	1	1	1			4
	年费用	10788.7	6963.08		#REF!	#REF!	#REF!	#REF!	#REF!			13100.8

## Sheet: Price
根据带采价格计算：
		DRUG	Price	COMPONENT	COST/UNIT
		DEG Flextouch	82.2	300	0.274
		Lira	315.27	18	17.515
		DRUG	COMPONENT		COST
			DEG(IU)	Lira(mg)
		IDegLira	300	10.8	271.362	(as per fextouch)
		备注：
		德谷胰岛素笔芯及畅充价格基于胰岛素带量采购中标价格
		利拉鲁肽价格基于2021年医保支付价
非带采价格：
		DRUG	Price	COMPONENT	COST/UNIT
		DEG Flextouch	193.16	300	0.643867
		Lira	315.27	18	17.515
		DRUG	COMPONENT		COST
			DEG(IU)	Lira(mg)
		IDegLira	300	10.8	382.322	(as per fextouch)
		备注：
		德谷胰岛素笔芯及畅充价格基于2020年10月平均中标价
		利拉鲁肽价格基于2019年医保支付价

## Sheet: Clinical
General settings		Defaut	model default	China clinical
	Clinical name
	Access level			Public but not modifiable
	CDM Group
	Comments			China CVD adjusted 20091118 (copied from QIGY NN 1860 clinical)
	Creation Date			2011-06-22
	Creator			Jakob II Langer
HbA1c adjustments - Type 1 diabetes
	risk Reduction for a relative 10% lower HbA1c versus comparator - BDR (DCCT)	[0-100]	39	39
	risk Reduction for a relative 10% lower HbA1c versus comparator - BDR (EDIC)	[0-100]	100	34
	risk Reduction for a relative 10% lower HbA1c versus comparator - PDR (DCCT)	[0-100]	43	43
	risk Reduction for a relative 10% lower HbA1c versus comparator - PDR (EDIC)	[0-100]	100	37
	risk Reduction for a relative 10% lower HbA1c versus comparator - SVL (DCCT)	[0-100]	0	0
	risk Reduction for a relative 10% lower HbA1c versus comparator - SVL (EDIC)	[0-100]	100	0
	risk Reduction for a relative 10% lower HbA1c versus comparator - ME (DCCT)	[0-100]	13	10
	risk Reduction for a relative 10% lower HbA1c versus comparator - ME (EDIC)	[0-100]	100	10
	risk Reduction for a relative 10% lower HbA1c versus comparator - MAU (DCCT)	[0-100]	28	28
	risk Reduction for a relative 10% lower HbA1c versus comparator - MAU (EDIC)	[0-100]	99.2	24
	risk Reduction for a relative 10% lower HbA1c versus comparator - GRP (DCCT)	[0-100]	37	37
	risk Reduction for an absolute 1% -point lower HbA1c versus comparator - GRP (EDIC)	[0-100]	25	47
	risk Reduction for a relative 10% lower HbA1c versus comparator - ESRD (DCCT)	[0-100]	21	0
	risk Reduction for a relative 10% lower HbA1c versus comparator - ESRD (EDIC)	[0-100]	0	0
	risk Reduction for a relative 10% lower HbA1c versus comparator - Neuro (DCCT)	[0-100]	32	32
	risk Reduction for a relative 10% lower HbA1c versus comparator - Neuro (EDIC)	[0-100]	83	29
	risk Reduction for a relative 10% lower HbA1c versus comparator - MI T1	[0-100]	20	0
	risk Reduction for an absolute 1% -point lower HbA1c versus comparator - Cataract T1	[0-100]	0	0
	risk Reduction for a relative 10% lower HbA1c versus comparator - HF T1	[0-100]	23	0
	risk Reduction for a relative 10% lower HbA1c versus comparator - stroke T1	[0-100]	20	0
	risk Reduction for a relative 10% lower HbA1c versus comparator - angina T1	[0-100]	20	0
HbA1c adjustments - Type 2 diabetes
	risk Reduction for an absolute 1% -point lower HbA1c versus comparator - MI T2	[0-100]	14	14
	risk Reduction for an absolute 1% -point lower HbA1c versus comparator - micro T2	[0-100]	37	37
	risk Reduction for an absolute 1% -point lower HbA1c versus comparator - PVD T2	[0-100]	43	43
	risk Reduction for an absolute 1% -point lower HbA1c versus comparator - Cataract T2	[0-100]	19	19
	risk Reduction for an absolute 1% -point lower HbA1c versus comparator - HF T2	[0-100]	16	16
	risk Reduction for an absolute 1% -point lower HbA1c versus comparator - stroke T2	[0-100]	0	12
	risk Reduction for an absolute 1% -point lower HbA1c versus comparator - angina T2	[0-100]	10	10
HbA1c adjustments - Type 1 and -2 diabetes
	risk Reduction for an absolute 1% -point lower HbA1c versus comparator - HD Mort	[0-100]	13.3	13.3
	risk Reduction for an absolute 1% -point lower HbA1c versus comparator - PD Mort	[0-100]	13.3	13.3
	risk Reduction for an absolute 1% -point lower HbA1c versus comparator - RT Mort	[0-100]	13.3	13.3
	risk Reduction for an absolute 1% -point lower HbA1c versus comparator - 1st ulcer	[0-100]	0	0
SBP adjustments
	risk Reduct for 10 mmHg lower SBP all micro T1	[0-100]	13	13
	risk Reduct for 10 mmHg lower SBP SVL T1	[0-100]	0	0
	risk Reduct for 10 mmHg lower SBP all micro T2	[0-100]	13	13
	risk Reduct for 10 mmHg lower SBP SVL T2	[0-100]	0	0
MI
	Prop. init CHD event MI Female	[0 - 1]	0.361	0.361
	Prop. init CHD event MI Male	[0 - 1]	0.522	0.522
	Prop. subseq CHD event MI female	[0 - 1]	0.474	0.474
	Prop. subseq CHD event MI Male	[0 - 1]	0.451	0.451
	Increased risk MI if MA		1.96	1.68
	Increased risk MI if GRP		2.73	2.45
	Increased risk MI if ESRD		2.73	2.45
	multiplier for risk rec MI if DIGAMI intensive control		1	1
	multiplier for risk pot MI mort if DIGAMI intensive control		1	1
	multiplier Aspirin 10 MI		0.39	0.39
	multiplier Aspirin 20 MI		0.68	0.68
	multiplier Statins 10 MI		0.69	0.69
	multiplier Statins 20 MI		0.19	0.78
	Risk Reduct with ACE 1st MI	[0 - 1]	1	1
	Risk Reduct with ACE rect MI	[0 - 1]	0.78	0.78
MI mortality
	p sudden death 1st MI male	[0 - 1]	0.393	0.393
	p sudden death 1st MI female	[0 - 1]	0.364	0.364
	p sudden death rec MI male	[0 - 1]	0.393	0.393
	p sudden death rec MI female	[0 - 1]	0.364	0.364
	multiplier 12 month mortality MI convent treatment		1.3684	1.3684
	multiplier Aspirin mortality 1st year MI		1	1
	multiplier Aspirin mortality 2nd+ years MI		1	1
	multiplier Statins mortality 1st year MI		0.47	1
	multiplier Statins mortality 2nd+ years MI		0.47	1
	multiplier Aspirin sudden death MI		1	1
	multiplier Statin sudden death MI		0.47	1
	multiplier ACE sudden death MI		1	1
	Risk Reduct with ACE MI long-term mort	[0 - 1]	0.74	0.74
	Risk Reduct with ACE MI 12 month mort	[0 - 1]	0.74	0.74
Stroke
	mult Stroke MA		2.2	1.68
	mult Stroke GRP		2.33	2.45
	mult Stroke ESRD		2.33	2.45
	multiplier Aspirin 1<sup>0</sup> stroke		1	1
	multiplier Aspirin 2<sup>0</sup> stroke		0.73	0.73
	multiplier Statins 1<sup>0</sup> stroke		0.85	0.52
	multiplier Statins 2<sup>0</sup> stroke		0.53	1
	Risk Reduct with ACE 1st stroke	[0 - 1]	1	1
	Risk Reduct with ACE rec stroke	[0 - 1]	0.67	0.67
Stroke mortality
	p 30-day death 1st stroke male	[0 - 1]	0.1	0.35
	p 30-day death 1st stroke female	[0 - 1]	0.12	0.35
	p 30-day death rec stroke male	[0 - 1]	0.15	0.15
	p 30-day death rec stroke female	[0 - 1]	0.2	0.2
	multiplier Aspirin mortality 1st year stroke		1	1
	multiplier Aspirin mortality 2nd+ years stroke	[0 - 1]	1	1
	multiplier Statins mortality 1st year stroke		1	1
	multiplier Statins mortality 2nd+ years stroke		1	1
	multiplier Aspirin sudden death stroke		1	1
	multiplier Statin sudden death stroke		1	1
	multiplier ACE sudden death stroke		1	1
	Risk Reduct with ACE stroke long-term mort	[0 - 1]	1	1
	Risk Reduct with ACE stroke 12 month mort	[0 - 1]	1	1
Angina
	Prop. init CHD event angina Female	[0 - 1]	0.621	0.621
	Prop. init CHD event angina Male	[0 - 1]	0.42	0.42
	Prop. subseq CHD event angina Female	[0 - 1]	0.359	0.359
	Prop. subseq CHD event angina Male	[0 - 1]	0.301	0.301
	mult Angina MA		1.96	1.68
	mult Angina GRP		2.73	2.45
	mult Angina ESRD		2.73	2.45
Heart failure
	Increased risk HF if MA		1.96	1.68
	Increased risk HF if GRP		2.73	2.45
	Increased risk HF if ESRD		2.73	2.45
	risk reduct HF if Aspirin	[0 - 1]	1	1
	risk reduct HF if Statin	[0 - 1]	0.64	0.64
	risk reduct HF if ACE	[0 - 1]	1	1
	risk reduct HF death if ACE	[0 - 1]	0.76	0.76
	multiplier HF death diab male		1	1
	multiplier HF death diab female		1.7	1.7
ACE inhibitors adjustments for microvascular complications
	Risk Reduct with ACE BDR T1	[0 - 1]	1	1
	Risk Reduct with ACE PDR T1		0.5	0.5
	Risk Reduct with ACE ME T1		1	1
	Risk Reduct with ACE SVL T1		1	1
	Risk Reduct with ACE no->MA T1		0.35	0.35
	Risk Reduct with ACE MA->GRP T1		0.37	0.37
	Risk Reduct with ACE GRP->ESRD T1		0.6	0.6
	Risk Reduct with ACE Neuropathy T1	[0 - 1]	1	1
	Risk Reduct with ACE BDR T2	[0 - 1]	0.69	0.69
	Risk Reduct with ACE PDR T2	[0 - 1]	0.5	0.5
	Risk Reduct with ACE ME T2	[0 - 1]	1	1
	Risk Reduct with ACE SVL T2	[0 - 1]	1	1
	Risk Reduct with ACE Neuropathy T2	[0 - 1]	1	1
Probabilities for ACE side effects
	p SE's stopping ACE 1st year	[0 - 1]	0.25	0.25
	p SE's stopping ACE 2nd+ years	[0 - 1]	0.02	0.02
Adjustments for race
	mult race Hisp no->BDR T2		2.68	2.68
	mult race Black no->BDR T2		2.11	2.11
	mult race Am Ind no->BDR T2		2.11	2.11
	mult race Hisp BDR->PDR T2		2.68	2.68
	mult race Black BDR->PDR T2		2.11	2.11
	mult race AM Ind BDR->PDR T2		2.11	2.11
	mult race Hisp PDR->SVL T2		2.68	2.68
	mult race Black PDR->SVL T2		2.11	2.11
	mult race AM Ind PDR->SVL T2		2.11	2.11
	mult race Hisp ME->SVL T2		2.68	2.68
	mult race Black ME->SVL T2		2.11	2.11
	mult race AM Ind ME->SVL T2		2.11	2.11
	mult race Hisp no->neuro T2		1	1
	mult race Black no->neuro T2		1	1
	mult race AM Indno->neuro T2		1	1
	mult race no to MA type2 Hispanic		6.44	6.44
	mult race no to MA type2 black		4.55	4.55
Adverse events
	p die major hypo T1	[0 - 1]	0	0
	p die major hypo T2	[0 - 1]	0	0
	p die Ketoacidosis	[0 - 1]	0.027	0.027
	p die after lactic acidosis T2	[0 - 1]	0.43	0
	Increased risk major hypo with ACE T1		2.8	2.8
	Increased risk major hypo with ACE T2		4.1	4.1
Foot ulcer and amputation
	p gangrene to amp with gang	[0-1] mb*	0.1818	0.1818
	p gangrene to healed amp	[0-1] mb*	0.3082	0.3082
	p death following onset gangrene	[0-1] mb*	0.0098	0.0098
	p death with history amputation	[0-1] mb*	0.004	0.004
	p death following healed ulcer	[0-1] mb*	0.004	0.004
	p developing recurrent uninfected ulcer	[0-1] mb*	0.0393	0.0393
	p amputation following infected ulcer	[0-1] mb*	0.0037	0.0037
	p infect ulcer->amp healed	[0-1] mb*	0.0445	0.0445
	p infect ulcer->death	[0-1] mb*	0.0098	0.0098
	p infect ulcer->gangrene	[0-1] mb*	0.0075	0.0075
	p infect ulc->uninfect ulc	[0-1] mb*	0.1397	0.1397
	p recurrent amp	[0-1] mb*	0.005208	0.005208
	p uninfect ulc->death	[0-1] mb*	0.0098	0.0098
	p uninfect ulc->infect ulc	[0-1] mb*	0.0473	0.0473
	p uninfect ulc->healed ulc	[0-1] mb*	0.0787	0.0787
	p developing ulcer with neither neur or PVD	[0-1] mb*	0.00025	0.00025
	p developing ulcer with either neur or PVD	[0-1] mb*	0.0037	0.0037
	p developing ulcer with both neur and PVD	[0-1] mb*	0.01167	0.01167
Depression
	mult for all cause death if depression		1.33	1.33
	mult for CHF if depresion		1	1
	mult for MI if depression		1	1
	mult for depression if neuropathy		3.1	3.1
	mult for depression if stroke		6.3	6.3
	mult for depression if amp.		1	1
Metabolic Memory Effect (Type 1 Diabetes)
	mult NPDR risk		0	1.57
	mult PDR risk		0	1.58
	mult ME risk		0	1.38
	mult SVL risk		0	1
	mult MAU risk		0	1.59
	mult GRP risk		0	1.4
	mult ESRD risk		0	1.51
	mult Neuro risk		0	1.3
	mult CVD risk		0	1.42
Others
	p BDR->SVL		0.0148	0.0148
	p reversal of neuropathy	[0 - 1]	0	0
	* monthly based (mb)	[0-1] mb*
	mult eye disease risk for T1D adolecents		0	1.7
	mult CV mortality risk for T1D		0	1

## Sheet: Results
		XULTOHPY	TRESIBA	Δ
CN-DUAL II CHINA-CN-V1-220114	LY	12.225	12.128	0.097
	QALY	7.825	7.284	0.541
	COST	368342	282101	86241
	ICER-LY			891841
	ICER-QALY			159410
CN-DUAL II CHINA-CN-V1.2-220114	LY	12.229	12.128	0.101
	QALY	8.592	8.461	0.131
	COST	367655	282101	85554.3
	ICER-LY			849,596
	ICER-QALY			654,586
CN-DUAL II CHINA-CN-V1.3-220114	LY	12.229	12.128	0.101
	QALY	8.607	8.488	0.119
	COST	367655	282101	85554.3
	ICER-LY			849,596
	ICER-QALY			717,738
CN-DUAL II CHINA-CN-V2-220114	LY	12.225	12.128	0.097	50年
	QALY	7.825	7.284	0.541
	COST	1231565	1461370	-229805
	ICER-LY			Dominant
	ICER-QALY			Dominant		采用v9.0 default
CN-DUAL II CHINA-CN-V2.1.2-220114	LY	12.003	11.905	0.098	30年，management为0	12.413	12.333	0.08
	QALY	7.706	7.174	0.532		7.123	5.739	1.384
	COST	1.20202e+06	1.42699e+06	-224969		1.97462e+06	2854543	-879928
	ICER-LY			Dominant			dominant
	ICER-QALY			Dominant
CN-DUAL II CHINA-CN-V2.2-220114	LY	12.229	12.128	0.101
	QALY	8.592	8.461	0.131
	COST	408,685.47	346853	61832.6
	ICER-LY			614028
	ICER-QALY			473088
CN-DUAL II CHINA-CN-V2.3-220114	LY	12.229	12.128	0.101
	QALY	8.607	8.488	0.119
	COST	398609	326789	71820.5
	ICER-LY			713,213
	ICER-QALY			602,521
CN-DUAL II CHINA-CN-V3-220114	LY	12.225	12.128	0.097
	QALY	7.825	7.284	0.541
	COST	1.28819e+06	1.52189e+06	-233,700.20
	ICER-LY			Dominant
	ICER-QALY			Dominant
CN-DUAL II CHINA-CN-V3.2-220114	LY	12.229	12.128	0.101
	QALY	8.592	8.461	0.131
	COST	465,853.53	407372	58481.7
	ICER-LY			580,752
	ICER-QALY			447,450
CN-DUAL II CHINA-CN-V3.3-220114	LY	12.229	12.128	0.101
	QALY	8.607	8.488	0.119
	COST	455777	387308	68,469.62
	ICER-LY			679,937
	ICER-QALY			574,410
