# Supplementary material for: Evaluating the long-term cost-effectiveness of fixed-ratio combination insulin degludec/liraglutide (IDegLira) versus other treatment regimens in the chinese type 2 diabetes patients
Source: Diabetol Metab Syndr. 2023 Aug 19;15:173. doi: 10.1186/s13098-023-01141-7 (PMC10439551; doi:10.1186/s13098-023-01141-7)
Supplement: Supplementary file 3 — Supplementary Material 3 [file 13098_2023_1141_MOESM3_ESM.xlsx]

## Sheet: IDegLira vs. Lira base case
General settings
CN--DUAL I China-IDegLira vs. Lira-CN-final-A1C>7.5%
Client	CN-
Study	DUAL I China-IDegLira vs. Lira
Country	CN
Description	final-A1C>7.5%
Comments	switch when A1C>7.5%; 40 yrs
Simulation settings
	Intervention	Comparator
Cohort	CGXN_DUAL I CHINA-IDegLira vs Lira-20230228-final	CGXN_DUAL I CHINA-IDegLira vs Lira-20230228-final
Economics	CGXN_DUAL I CHINA-V1-230228-final	CGXN_DUAL I CHINA-V1-230228-final
Treatment algorithm	CGXN_DUAL I CHINA-IDegLira-230301-A1C>7.5%	CGXN_DUAL I CHINA-Lira-230302-A1C>7.5%
Treatment cost group	CGXN_DUAL I CHINA-230301-A1C switch	CGXN_DUAL I CHINA-230301-A1C switch
Other Management	CGXN_CORE V9.0 Default-workbook	CGXN_CORE V9.0 Default-workbook
Clinical	CGXN_CORE V9.0 Default workbook	CGXN_CORE V9.0 Default workbook
Statistical models for CVD risk prediction
MI	UKPDS Outcomes Model
Stroke	UKPDS Outcomes Model
Angina	UKPDS Outcomes Model
HF	UKPDS Outcomes Model
Alternative sets of CV risk equations	Hong Kong Registry
Specific simulation settings
QALE estimation method	CORE default (minimum approach)
BMI adjustment for QALY	No
2nd order with sampling	No
Patient number	1000
Time horizon	40
Number of bootstrap iterations	1000
Acceptability Curve
Willingness-to-pay threshold	257094
Number of intervals	30
Other
Mortality approach	Combined (UKPDS 68)
Restrict HbA1c adjustments	No
Restrict to HbA1c values lower than	8.5
EDIC approach (T1D)	Clinical tables
Results
	Intervention (mean)	Intervention (sd)	Intervention (CI low)	Intervention (CI High)	Comparator (mean)	Comparator (sd)	Comparator (CI low)	Comparator (CI High)
Life expectancy (years)	14.007	0.114	14	14.014	13.975	0.111	13.968	13.982
Undiscounted Life expectancy (years)	27.521	0.338	27.5	27.542	27.42	0.327	27.4	27.441
Quality-Adjusted Life expectancy (years)	12.081	0.098	12.075	12.087	12.007	0.096	12.002	12.013
Undiscounted Quality-Adjusted Life expectancy (years)	23.285	0.283	23.267	23.302	23.144	0.273	23.127	23.161
Direct costs	507789	6972.7	507357	508221	535734	7272.03	535284	536185
Indirect costs	0	0	0	0	0	0	0	0
Combined costs	507789	6972.7	507357	508221	535734	7272.03	535284	536185
Comparison Intervention vs. Comparator
	mean	CI low	CI high
Δ Life expectancy	0.032	0.022	0.041
Δ QALE	0.073	0.065	0.082
Δ Direct costs	-27945.4	-28564.4	-27326.5
Δ Indirect costs	0	0	0
Δ Combined costs	-27945.4	-28564.4	-27326.5
Δ Direct costs / Δ Life expectancy	-884350	-696693	-1242113
Δ Direct costs / Δ QALE	-380210	-348347	-420407
Δ Indirect costs / Δ Life expectancy	0	0	0
Δ Indirect costs / Δ QALE	0	0	0
Δ Combined costs / Δ Life expectancy	-884350	-696693	-1242113
Δ Combined costs / Δ QALE	-380210	-348347	-420407
Breakdown of direct costs
	Intervention	Comparator
Total costs	507789	535734
Treatment	177456	190851
Management	60067.1	59905.6
CVD	73936.4	73530.2
Renal	19005.5	20076.6
Ulcer/Amputation/Neuropathy	84226.3	85362.2
Eye	3907.48	4017.74
Non Severe Hypoglycemia	77316.7	88297.3
Severe hypoglycemia (req. non med. assistance)	0	0
Severe hypoglycemia (req. med. assistance)	11873.9	13693.3
Keto/Lactic Acidosis	0	0
Edema	0	0
Depression	0	0
Cumulative Incidence Eye Disease
	Intervention (mean)	Intervention (sd)	Intervention (CI low)	Intervention (CI High)	Comparator (mean)	Comparator (sd)	Comparator (CI low)	Comparator (CI High)
BDR	34	1.64	33.9	34.103	34.62	1.59	34.518	34.716
PDR	2.7	0.53	2.669	2.735	2.76	0.53	2.73	2.795
ME	31.26	1.45	31.165	31.346	31.9	1.5	31.805	31.991
SVL	14.17	1.03	14.108	14.235	14.58	1.12	14.509	14.648
Cataract	16	1.17	15.933	16.077	16.11	1.14	16.036	16.178
Cumulative Incidence Renal Disease
	Intervention (mean)	Intervention (sd)	Intervention (CI low)	Intervention (CI High)	Comparator (mean)	Comparator (sd)	Comparator (CI low)	Comparator (CI High)
MA	49.96	1.63	49.863	50.066	50.77	1.61	50.671	50.871
GRP	21.13	1.34	21.044	21.211	21.88	1.29	21.797	21.957
ESRD	8.98	0.89	8.921	9.031	9.4	0.99	9.334	9.456
NEP death	0	0	0	0	0	0	0	0
Cumulative Incidence Ulcer
	Intervention (mean)	Intervention (sd)	Intervention (CI low)	Intervention (CI High)	Comparator (mean)	Comparator (sd)	Comparator (CI low)	Comparator (CI High)
Ulcer	45.13	1.54	45.033	45.225	45.81	1.55	45.714	45.906
Rec ulcer	91.08	5.97	90.711	91.451	93.04	5.82	92.678	93.399
Amputation ulcer	20.83	1.52	20.74	20.928	21.02	1.62	20.916	21.117
Amputation rec Ulcer	12.26	1.6	12.157	12.356	12.35	1.66	12.251	12.456
Neuropathy	81.24	1.36	81.157	81.326	81.75	1.38	81.667	81.838
Cumulative Incidence CVD
	Intervention (mean)	Intervention (sd)	Intervention (CI low)	Intervention (CI High)	Comparator (mean)	Comparator (sd)	Comparator (CI low)	Comparator (CI High)
CHF event	21.62	1.29	21.538	21.698	20.67	1.34	20.584	20.75
PVD onset	22.74	1.32	22.655	22.818	23.24	1.36	23.158	23.327
Angina	5.95	0.78	5.906	6.003	6	0.78	5.956	6.053
Diabetes mortality	25.12	1.32	25.042	25.206	25.39	1.4	25.308	25.482
Stroke event	46.35	1.66	46.249	46.454	46.24	1.71	46.138	46.35
Event fatality	29.09	1.46	29.001	29.182	29.07	1.47	28.974	29.157
MI event	12.7	1.09	12.633	12.767	12.68	1.11	12.607	12.744
Cumulative Adverse Events (events per patient)
	Intervention (mean)	Intervention (sd)	Intervention (CI low)	Intervention (CI High)	Comparator (mean)	Comparator (sd)	Comparator (CI low)	Comparator (CI High)
Hypoglycemia
Non severe hypoglycemia	198.209	2.637	198.046	198.373	212.542	2.641	212.378	212.706
Severe hypoglycemia 1 (req. non med. assistance)	0	0	0	0	0	0	0	0
Severe hypoglycemia 2 (req. med. assistance)	1.951	0.051	1.948	1.955	2.104	0.052	2.101	2.107
Other
Edema	0	0	0	0	0	0	0	0
Lactoacidosis	0	0	0	0	0	0	0	0
Ketoacidosis	0	0	0	0	0	0	0	0
Cumulative Incidence Depression (in %)
	Intervention (mean)	Intervention (sd)	Comparator (mean)	Comparator (sd)
Depression	0	0	0	0
Time alive and free of complication [in years]
	Intervention:	Comparator:
Any complications	4.53	4.4
Background Retinopathy	20.66	20.48
Proliferative Retinopathy	26.88	26.77
Microalbuminuria	18.84	18.56
Gross Proteinuria	24.63	24.44
End-Stage Renal Disease	27.05	26.93
1st Ulcer	21.07	20.86
Amputation	25.9	25.8
Neuropathy	10.09	9.85
Peripheral Vascular Disease	24.7	24.52
Congestive Heart Failure	25.5	25.48
Angina	26.43	26.34
Myocardial Infarction	26.68	26.58
Stroke	22.31	22.21
Cataract	24.02	23.9
Macular Edema	23.08	22.82
Severe Vision Loss	25.99	25.82
Acceptability Curve
	% acceptability based on LE:	% acceptability based on QALE:
0	99.4	99.1
8569.8	99.4	99.1
17139.6	99.5	99.1
25709.4	99.6	99.3
34279.2	99.6	99.3
42849	99.6	99.3
51418.8	99.6	99.3
59988.6	99.6	99.3
68558.4	99.6	99.3
77128.2	99.6	99.3
85698	99.6	99.3
94267.8	99.6	99.3
102837.6	99.4	99.3
111407.4	99.1	99.3
119977.2	98.8	99.3
128547	98	99.2
137116.8	97	98.9
145686.6	96.1	98.8
154256.4	95.3	98.4
162826.2	94.5	98
171396	93.3	97.7
179965.8	91.8	97.1
188535.6	90.8	96.7
197105.4	89.5	96.5
205675.2	88.6	95.9
214245	87.3	95.3
222814.8	87	94.9
231384.6	86.4	94.4
239954.4	85.6	94
248524.2	85	93.6
257094	84.1	93.1
Net Health Benefit
	Intervention	Comparator
0	-507775	-535720
8569.8	-45.25	-48.54
17139.6	-15.62	-17.28
25709.4	-5.74	-6.86
34279.2	-0.81	-1.65
42849	2.16	1.47
51418.8	4.13	3.56
59988.6	5.54	5.05
68558.4	6.6	6.16
77128.2	7.42	7.03
85698	8.08	7.72
94267.8	8.62	8.29
102837.6	9.07	8.77
111407.4	9.45	9.17
119977.2	9.77	9.51
128547	10.06	9.81
137116.8	10.3	10.07
145686.6	10.52	10.3
154256.4	10.72	10.5
162826.2	10.89	10.69
171396	11.04	10.85
179965.8	11.19	11
188535.6	11.31	11.13
197105.4	11.43	11.26
205675.2	11.54	11.37
214245	11.64	11.48
222814.8	11.73	11.57
231384.6	11.81	11.66
239954.4	11.89	11.74
248524.2	11.96	11.82
257094	12.03	11.89
Survival Curve
	Intervention	Comparator
0	100	100
1	99.59	99.58
2	99.08	99.06
3	98.56	98.53
4	98.01	98.02
5	97.45	97.46
6	96.87	96.86
7	96.13	96.11
8	95.35	95.3
9	94.48	94.41
10	93.58	93.45
11	92.63	92.45
12	91.41	91.24
13	90.07	89.9
14	88.63	88.47
15	87.19	86.97
16	85.62	85.4
17	83.72	83.44
18	81.75	81.39
19	79.68	79.32
20	77.52	77.16
21	75.29	74.89
22	72.54	72.1
23	69.74	69.32
24	66.86	66.44
25	63.97	63.48
26	61.01	60.5
27	57.42	57.02
28	53.88	53.49
29	50.48	50.03
30	47.09	46.69
31	43.82	43.39
32	40.57	40.22
33	37.44	37.07
34	34.45	34.08
35	31.51	31.22
36	28.77	28.52
37	26.11	25.87
38	23.61	23.37
39	21.22	21.03
40	19	18.81
Physiological Progression: HbA1c
	Intervention	Comparator
0	8.2	8.2
1	6.54	7.16
2	7.06	7.53
3	7.47	6.07
4	7.79	6.73
5	6.33	7.25
6	6.96	7.65
7	7.44	7.96
8	7.81	8.21
9	8.11	8.41
10	8.34	8.57
11	8.53	8.7
12	8.68	8.81
13	8.8	8.9
14	8.89	8.97
15	8.97	9.03
16	9.04	9.09
17	9.1	9.13
18	9.15	9.17
19	9.19	9.21
20	9.23	9.25
21	9.27	9.28
22	9.3	9.3
23	9.32	9.33
24	9.35	9.36
25	9.38	9.38
26	9.4	9.4
27	9.42	9.42
28	9.44	9.44
29	9.46	9.46
30	9.48	9.48
31	9.5	9.5
32	9.52	9.52
33	9.53	9.53
34	9.55	9.55
35	9.57	9.57
36	9.58	9.58
37	9.6	9.6
38	9.61	9.61
39	9.63	9.63
40	9.64	9.64
Physiological Progression: BMI
	Intervention	Comparator
0	26.83	26.83
1	26.87	25.97
2	26.87	25.97
3	26.87	26.9
4	26.87	26.9
5	27.8	26.9
6	27.8	26.9
7	27.8	26.9
8	27.8	26.9
9	27.8	26.9
10	27.8	26.9
11	27.8	26.9
12	27.8	26.9
13	27.8	26.9
14	27.8	26.9
15	27.8	26.9
16	27.8	26.9
17	27.8	26.9
18	27.8	26.9
19	27.8	26.9
20	27.8	26.9
21	27.8	26.9
22	27.8	26.9
23	27.8	26.9
24	27.8	26.9
25	27.8	26.9
26	27.8	26.9
27	27.8	26.9
28	27.8	26.9
29	27.8	26.9
30	27.8	26.9
31	27.8	26.9
32	27.8	26.9
33	27.8	26.9
34	27.8	26.9
35	27.8	26.9
36	27.8	26.9
37	27.8	26.9
38	27.8	26.9
39	27.8	26.9
40	27.8	26.9
Physiological Progression: SBP
	Intervention	Comparator
0	128.53	128.53
1	125.13	125.23
2	128.27	128.34
3	130.57	127.14
4	132.25	129.8
5	131.05	131.73
6	132.66	133.15
7	133.84	134.19
8	134.72	134.97
9	135.37	135.55
10	135.86	135.99
11	136.24	136.33
12	136.53	136.6
13	136.76	136.81
14	136.94	136.97
15	137.09	137.11
16	137.21	137.23
17	137.32	137.33
18	137.41	137.42
19	137.49	137.5
20	137.56	137.57
21	137.63	137.63
22	137.69	137.69
23	137.75	137.75
24	137.8	137.8
25	137.85	137.85
26	137.9	137.9
27	137.95	137.95
28	137.99	137.99
29	138.04	138.04
30	138.08	138.08
31	138.12	138.12
32	138.16	138.16
33	138.19	138.19
34	138.23	138.23
35	138.27	138.27
36	138.3	138.3
37	138.34	138.34
38	138.37	138.37
39	138.4	138.4
40	138.43	138.43
Physiological Progression: Total Cholesterol
	Intervention	Comparator
0	174.01	174.01
1	163.96	168.6
2	165.22	169.86
3	166.45	172.18
4	167.63	173.37
5	169.95	174.52
6	171.05	175.62
7	172.1	176.67
8	173.1	177.67
9	174.05	178.62
10	174.94	179.52
11	175.76	180.35
12	176.53	181.13
13	177.24	181.85
14	177.88	182.5
15	178.46	183.09
16	178.95	183.6
17	179.23	183.89
18	179.25	183.91
19	179.26	183.93
20	179.28	183.94
21	179.28	183.95
22	179.3	183.99
23	179.32	184.03
24	179.35	184.09
25	179.36	184.11
26	179.4	184.14
27	179.47	184.2
28	179.54	184.27
29	179.58	184.3
30	179.64	184.33
31	179.69	184.38
32	179.77	184.4
33	179.81	184.46
34	179.81	184.51
35	179.84	184.55
36	179.89	184.54
37	179.93	184.57
38	179.95	184.59
39	180.01	184.63
40	180.02	184.63
Physiological Progression: HDL
	Intervention	Comparator
0	43.57	43.57
1	44.34	43.96
2	44.41	44.03
3	44.48	45.96
4	44.56	46.04
5	46.49	46.11
6	46.57	46.19
7	46.65	46.27
8	46.73	46.35
9	46.81	46.43
10	46.89	46.51
11	46.98	46.6
12	47.06	46.68
13	47.15	46.77
14	47.24	46.86
15	47.33	46.95
16	47.42	47.04
17	47.48	47.1
18	47.48	47.1
19	47.48	47.1
20	47.48	47.1
21	47.48	47.1
22	47.48	47.1
23	47.48	47.1
24	47.48	47.1
25	47.48	47.1
26	47.48	47.1
27	47.48	47.1
28	47.48	47.1
29	47.48	47.1
30	47.48	47.09
31	47.48	47.09
32	47.47	47.09
33	47.47	47.09
34	47.47	47.09
35	47.47	47.09
36	47.47	47.09
37	47.47	47.09
38	47.47	47.09
39	47.47	47.09
40	47.47	47.09
Physiological Progression: LDL
	Intervention	Comparator
0	89.2	89.2
1	81.85	85.33
2	82.05	85.53
3	82.24	87.85
4	82.43	88.04
5	84.75	88.23
6	84.95	88.43
7	85.14	88.62
8	85.33	88.81
9	85.53	89.01
10	85.72	89.2
11	85.91	89.39
12	86.11	89.59
13	86.3	89.78
14	86.5	89.98
15	86.69	90.17
16	86.88	90.36
17	87.01	90.49
18	87.01	90.49
19	87.01	90.49
20	87.01	90.49
21	87.01	90.49
22	87.01	90.49
23	87.01	90.49
24	87.01	90.49
25	87.01	90.49
26	87.01	90.49
27	87.01	90.49
28	87.01	90.49
29	87.01	90.49
30	87.01	90.49
31	87.01	90.49
32	87.01	90.49
33	87.01	90.49
34	87.01	90.49
35	87.01	90.49
36	87.01	90.49
37	87.01	90.49
38	87.01	90.49
39	87.01	90.49
40	87.01	90.49
Physiological Progression: Triglyceride
	Intervention	Comparator
0	151.76	151.76
1	134.05	137.59
2	133.58	137.13
3	133.12	126.5
4	132.66	126.04
5	122.03	125.58
6	121.58	125.12
7	121.13	124.68
8	120.7	124.25
9	120.29	123.84
10	119.89	123.44
11	119.52	123.07
12	119.18	122.73
13	118.87	122.42
14	118.59	122.14
15	118.36	121.9
16	118.16	121.71
17	118.16	121.71
18	118.16	121.71
19	118.16	121.71
20	118.16	121.71
21	118.16	121.71
22	118.16	121.71
23	118.16	121.71
24	118.16	121.71
25	118.16	121.71
26	118.16	121.71
27	118.16	121.71
28	118.16	121.71
29	118.16	121.71
30	118.16	121.71
31	118.16	121.71
32	118.16	121.71
33	118.16	121.71
34	118.16	121.71
35	118.16	121.71
36	118.16	121.71
37	118.16	121.71
38	118.16	121.71
39	118.16	121.71
40	118.16	121.71
Physiological Progression: Estimated glomerular filtration rate (eGFR)
	Intervention	Comparator
0	95.2	95.2
1	95.2	95.2
2	95.2	95.2
3	95.2	95.2
4	95.2	95.2
5	95.2	95.2
6	95.2	95.2
7	95.2	95.2
8	95.2	95.2
9	95.2	95.2
10	95.2	95.2
11	95.2	95.2
12	95.2	95.2
13	95.2	95.2
14	95.2	95.2
15	95.2	95.2
16	95.2	95.2
17	95.2	95.2
18	95.2	95.2
19	95.2	95.2
20	95.2	95.2
21	95.2	95.2
22	95.2	95.2
23	95.2	95.2
24	95.2	95.2
25	95.2	95.2
26	95.2	95.2
27	95.2	95.2
28	95.2	95.2
29	95.2	95.2
30	95.2	95.2
31	95.2	95.2
32	95.2	95.2
33	95.2	95.2
34	95.2	95.2
35	95.2	95.2
36	95.2	95.2
37	95.2	95.2
38	95.2	95.2
39	95.2	95.2
40	95.2	95.2
Physiological Progression: Haemoglobin
	Intervention	Comparator
0	14.9	14.9
1	14.9	14.9
2	14.9	14.9
3	14.9	14.9
4	14.9	14.9
5	14.9	14.9
6	14.9	14.9
7	14.9	14.9
8	14.9	14.9
9	14.9	14.9
10	14.9	14.9
11	14.9	14.9
12	14.9	14.9
13	14.9	14.9
14	14.9	14.9
15	14.9	14.9
16	14.9	14.9
17	14.9	14.9
18	14.9	14.9
19	14.9	14.9
20	14.9	14.9
21	14.9	14.9
22	14.9	14.9
23	14.9	14.9
24	14.9	14.9
25	14.9	14.9
26	14.9	14.9
27	14.9	14.9
28	14.9	14.9
29	14.9	14.9
30	14.9	14.9
31	14.9	14.9
32	14.9	14.9
33	14.9	14.9
34	14.9	14.9
35	14.9	14.9
36	14.9	14.9
37	14.9	14.9
38	14.9	14.9
39	14.9	14.9
40	14.9	14.9
Physiological Progression: White blood cell count
	Intervention	Comparator
0	6.8	6.8
1	6.8	6.8
2	6.8	6.8
3	6.8	6.8
4	6.8	6.8
5	6.8	6.8
6	6.8	6.8
7	6.8	6.8
8	6.8	6.8
9	6.8	6.8
10	6.8	6.8
11	6.8	6.8
12	6.8	6.8
13	6.8	6.8
14	6.8	6.8
15	6.8	6.8
16	6.8	6.8
17	6.8	6.8
18	6.8	6.8
19	6.8	6.8
20	6.8	6.8
21	6.8	6.8
22	6.8	6.8
23	6.8	6.8
24	6.8	6.8
25	6.8	6.8
26	6.8	6.8
27	6.8	6.8
28	6.8	6.8
29	6.8	6.8
30	6.8	6.8
31	6.8	6.8
32	6.8	6.8
33	6.8	6.8
34	6.8	6.8
35	6.8	6.8
36	6.8	6.8
37	6.8	6.8
38	6.8	6.8
39	6.8	6.8
40	6.8	6.8
Physiological Progression: Heart Rate
	Intervention	Comparator
0	77.13	77.13
1	77.13	77.13
2	77.13	77.13
3	77.13	77.13
4	77.13	77.13
5	77.13	77.13
6	77.13	77.13
7	77.13	77.13
8	77.13	77.13
9	77.13	77.13
10	77.13	77.13
11	77.13	77.13
12	77.13	77.13
13	77.13	77.13
14	77.13	77.13
15	77.13	77.13
16	77.13	77.13
17	77.13	77.13
18	77.13	77.13
19	77.13	77.13
20	77.13	77.13
21	77.13	77.13
22	77.13	77.13
23	77.13	77.13
24	77.13	77.13
25	77.13	77.13
26	77.13	77.13
27	77.13	77.13
28	77.13	77.13
29	77.13	77.13
30	77.13	77.13
31	77.13	77.13
32	77.13	77.13
33	77.13	77.13
34	77.13	77.13
35	77.13	77.13
36	77.13	77.13
37	77.13	77.13
38	77.13	77.13
39	77.13	77.13
40	77.13	77.13
Physiological Progression: Diastolic blood pressure (DBP)
	Intervention	Comparator
0	80	80
1	79.6	79.9
2	79.6	79.9
3	79.6	79.9
4	79.6	79.9
5	79.6	79.9
6	79.6	79.9
7	79.6	79.9
8	79.6	79.9
9	79.6	79.9
10	79.6	79.9
11	79.6	79.9
12	79.6	79.9
13	79.6	79.9
14	79.6	79.9
15	79.6	79.9
16	79.6	79.9
17	79.6	79.9
18	79.6	79.9
19	79.6	79.9
20	79.6	79.9
21	79.6	79.9
22	79.6	79.9
23	79.6	79.9
24	79.6	79.9
25	79.6	79.9
26	79.6	79.9
27	79.6	79.9
28	79.6	79.9
29	79.6	79.9
30	79.6	79.9
31	79.6	79.9
32	79.6	79.9
33	79.6	79.9
34	79.6	79.9
35	79.6	79.9
36	79.6	79.9
37	79.6	79.9
38	79.6	79.9
39	79.6	79.9
40	79.6	79.9
Physiological Progression: Waist to hip ratio (WHR)
	Intervention	Comparator
0	0.93	0.93
1	0.93	0.93
2	0.93	0.93
3	0.93	0.93
4	0.93	0.93
5	0.93	0.93
6	0.93	0.93
7	0.93	0.93
8	0.93	0.93
9	0.93	0.93
10	0.93	0.93
11	0.93	0.93
12	0.93	0.93
13	0.93	0.93
14	0.93	0.93
15	0.93	0.93
16	0.93	0.93
17	0.93	0.93
18	0.93	0.93
19	0.93	0.93
20	0.93	0.93
21	0.93	0.93
22	0.93	0.93
23	0.93	0.93
24	0.93	0.93
25	0.93	0.93
26	0.93	0.93
27	0.93	0.93
28	0.93	0.93
29	0.93	0.93
30	0.93	0.93
31	0.93	0.93
32	0.93	0.93
33	0.93	0.93
34	0.93	0.93
35	0.93	0.93
36	0.93	0.93
37	0.93	0.93
38	0.93	0.93
39	0.93	0.93
40	0.93	0.93
Physiological Progression: Urinary albumin excretion rate (uAER)
	Intervention	Comparator
0	3.1	3.1
1	3.1	3.1
2	3.1	3.1
3	3.1	3.1
4	3.1	3.1
5	3.1	3.1
6	3.1	3.1
7	3.1	3.1
8	3.1	3.1
9	3.1	3.1
10	3.1	3.1
11	3.1	3.1
12	3.1	3.1
13	3.1	3.1
14	3.1	3.1
15	3.1	3.1
16	3.1	3.1
17	3.1	3.1
18	3.1	3.1
19	3.1	3.1
20	3.1	3.1
21	3.1	3.1
22	3.1	3.1
23	3.1	3.1
24	3.1	3.1
25	3.1	3.1
26	3.1	3.1
27	3.1	3.1
28	3.1	3.1
29	3.1	3.1
30	3.1	3.1
31	3.1	3.1
32	3.1	3.1
33	3.1	3.1
34	3.1	3.1
35	3.1	3.1
36	3.1	3.1
37	3.1	3.1
38	3.1	3.1
39	3.1	3.1
40	3.1	3.1
Physiological Progression: Serum creatinine (Ser_Creat)
	Intervention	Comparator
0	1.1	1.1
1	1.1	1.1
2	1.1	1.1
3	1.1	1.1
4	1.1	1.1
5	1.1	1.1
6	1.1	1.1
7	1.1	1.1
8	1.1	1.1
9	1.1	1.1
10	1.1	1.1
11	1.1	1.1
12	1.1	1.1
13	1.1	1.1
14	1.1	1.1
15	1.1	1.1
16	1.1	1.1
17	1.1	1.1
18	1.1	1.1
19	1.1	1.1
20	1.1	1.1
21	1.1	1.1
22	1.1	1.1
23	1.1	1.1
24	1.1	1.1
25	1.1	1.1
26	1.1	1.1
27	1.1	1.1
28	1.1	1.1
29	1.1	1.1
30	1.1	1.1
31	1.1	1.1
32	1.1	1.1
33	1.1	1.1
34	1.1	1.1
35	1.1	1.1
36	1.1	1.1
37	1.1	1.1
38	1.1	1.1
39	1.1	1.1
40	1.1	1.1
Physiological Progression: Serum albumin (Ser_Alb)
	Intervention	Comparator
0	3.9	3.9
1	3.9	3.9
2	3.9	3.9
3	3.9	3.9
4	3.9	3.9
5	3.9	3.9
6	3.9	3.9
7	3.9	3.9
8	3.9	3.9
9	3.9	3.9
10	3.9	3.9
11	3.9	3.9
12	3.9	3.9
13	3.9	3.9
14	3.9	3.9
15	3.9	3.9
16	3.9	3.9
17	3.9	3.9
18	3.9	3.9
19	3.9	3.9
20	3.9	3.9
21	3.9	3.9
22	3.9	3.9
23	3.9	3.9
24	3.9	3.9
25	3.9	3.9
26	3.9	3.9
27	3.9	3.9
28	3.9	3.9
29	3.9	3.9
30	3.9	3.9
31	3.9	3.9
32	3.9	3.9
33	3.9	3.9
34	3.9	3.9
35	3.9	3.9
36	3.9	3.9
37	3.9	3.9
38	3.9	3.9
39	3.9	3.9
40	3.9	3.9

## Sheet: IDegLira vs. IDeg base case
General settings
CN--DUAL I China-IDegLira vs. IDeg-CN-final-A1C>7.5%
Client	CN-
Study	DUAL I China-IDegLira vs. IDeg
Country	CN
Description	final-A1C>7.5%
Comments	switch when A1C>7.5%; 40yrs
Simulation settings
	Intervention	Comparator
Cohort	CGXN_DUAL I CHINA-IDegLira vs IDeg-20230228-final	CGXN_DUAL I CHINA-IDegLira vs IDeg-20230228-final
Economics	CGXN_DUAL I CHINA-V1-230228-final	CGXN_DUAL I CHINA-V1-230228-final
Treatment algorithm	CGXN_DUAL I CHINA-IDegLira-230301-A1C>7.5%	CGXN_DUAL I CHINA-IDeg-230301-A1C>7.5%
Treatment cost group	CGXN_DUAL I CHINA-230301-A1C switch	CGXN_DUAL I CHINA-230301-A1C switch
Other Management	CGXN_CORE V9.0 Default-workbook	CGXN_CORE V9.0 Default-workbook
Clinical	CGXN_CORE V9.0 Default workbook	CGXN_CORE V9.0 Default workbook
Statistical models for CVD risk prediction
MI	UKPDS Outcomes Model
Stroke	UKPDS Outcomes Model
Angina	UKPDS Outcomes Model
HF	UKPDS Outcomes Model
Alternative sets of CV risk equations	Hong Kong Registry
Specific simulation settings
QALE estimation method	CORE default (minimum approach)
BMI adjustment for QALY	No
2nd order with sampling	No
Patient number	1000
Time horizon	40
Number of bootstrap iterations	1000
Acceptability Curve
Willingness-to-pay threshold	257094
Number of intervals	30
Other
Mortality approach	Combined (UKPDS 68)
Restrict HbA1c adjustments	No
Restrict to HbA1c values lower than	8.5
EDIC approach (T1D)	Clinical tables
Results
	Intervention (mean)	Intervention (sd)	Intervention (CI low)	Intervention (CI High)	Comparator (mean)	Comparator (sd)	Comparator (CI low)	Comparator (CI High)
Life expectancy (years)	13.952	0.109	13.945	13.959	13.909	0.115	13.902	13.916
Undiscounted Life expectancy (years)	27.332	0.319	27.312	27.352	27.195	0.339	27.174	27.216
Quality-Adjusted Life expectancy (years)	12.031	0.093	12.025	12.037	11.963	0.1	11.957	11.97
Undiscounted Quality-Adjusted Life expectancy (years)	23.117	0.264	23.101	23.134	22.957	0.283	22.939	22.974
Direct costs	506768	6950.79	506337	507198	507963	6726.01	507546	508380
Indirect costs	0	0	0	0	0	0	0	0
Combined costs	506768	6950.79	506337	507198	507963	6726.01	507546	508380
Comparison Intervention vs. Comparator
	mean	CI low	CI high
Δ Life expectancy	0.043	0.033	0.053
Δ QALE	0.068	0.06	0.076
Δ Direct costs	-1195.57	-1794.61	-596.533
Δ Indirect costs	0	0	0
Δ Combined costs	-1195.57	-1794.61	-596.533
Δ Direct costs / Δ Life expectancy	-27675	-33861	-18077
Δ Direct costs / Δ QALE	-17608	-23613	-9942
Δ Indirect costs / Δ Life expectancy	0	0	0
Δ Indirect costs / Δ QALE	0	0	0
Δ Combined costs / Δ Life expectancy	-27675	-33861	-18077
Δ Combined costs / Δ QALE	-17608	-23613	-9942
Breakdown of direct costs
	Intervention	Comparator
Total costs	506768	507963
Treatment	176786	169058
Management	59874.9	59758.3
CVD	74648.9	75016.5
Renal	18849.3	19743.5
Ulcer/Amputation/Neuropathy	83962.8	85591.1
Eye	3917.21	4020.88
Non Severe Hypoglycemia	76931.7	82121.6
Severe hypoglycemia (req. non med. assistance)	0	0
Severe hypoglycemia (req. med. assistance)	11797.2	12653.6
Keto/Lactic Acidosis	0	0
Edema	0	0
Depression	0	0
Cumulative Incidence Eye Disease
	Intervention (mean)	Intervention (sd)	Intervention (CI low)	Intervention (CI High)	Comparator (mean)	Comparator (sd)	Comparator (CI low)	Comparator (CI High)
BDR	33.78	1.59	33.68	33.877	34.37	1.53	34.278	34.468
PDR	2.68	0.53	2.646	2.711	2.75	0.52	2.719	2.784
ME	31.26	1.49	31.164	31.348	31.58	1.53	31.484	31.673
SVL	14.12	1.09	14.056	14.19	14.39	1.19	14.315	14.461
Cataract	15.97	1.2	15.897	16.046	16.13	1.14	16.056	16.197
Cumulative Incidence Renal Disease
	Intervention (mean)	Intervention (sd)	Intervention (CI low)	Intervention (CI High)	Comparator (mean)	Comparator (sd)	Comparator (CI low)	Comparator (CI High)
MA	49.89	1.71	49.788	50.001	50.47	1.73	50.362	50.577
GRP	21.18	1.32	21.094	21.258	21.67	1.34	21.591	21.756
ESRD	8.96	0.92	8.904	9.018	9.26	0.9	9.203	9.314
NEP death	0	0	0	0	0	0	0	0
Cumulative Incidence Ulcer
	Intervention (mean)	Intervention (sd)	Intervention (CI low)	Intervention (CI High)	Comparator (mean)	Comparator (sd)	Comparator (CI low)	Comparator (CI High)
Ulcer	45.08	1.63	44.982	45.184	45.47	1.62	45.366	45.567
Rec ulcer	90.75	5.86	90.387	91.114	92.29	5.86	91.922	92.648
Amputation ulcer	20.62	1.55	20.528	20.72	20.84	1.52	20.748	20.936
Amputation rec Ulcer	12.1	1.68	12	12.208	12.25	1.62	12.149	12.349
Neuropathy	81.1	1.46	81.005	81.186	81.61	1.4	81.519	81.693
Cumulative Incidence CVD
	Intervention (mean)	Intervention (sd)	Intervention (CI low)	Intervention (CI High)	Comparator (mean)	Comparator (sd)	Comparator (CI low)	Comparator (CI High)
CHF event	22.25	1.34	22.167	22.333	22.4	1.33	22.315	22.479
PVD onset	22.73	1.34	22.649	22.815	23.31	1.34	23.225	23.391
Angina	6.02	0.73	5.976	6.066	6.09	0.77	6.044	6.139
Diabetes mortality	25.51	1.4	25.418	25.592	25.94	1.4	25.851	26.025
Stroke event	47.15	1.61	47.046	47.245	47.15	1.62	47.051	47.252
Event fatality	29.85	1.4	29.762	29.936	29.89	1.47	29.801	29.984
MI event	13.05	1.09	12.983	13.118	12.99	1.06	12.924	13.055
Cumulative Adverse Events (events per patient)
	Intervention (mean)	Intervention (sd)	Intervention (CI low)	Intervention (CI High)	Comparator (mean)	Comparator (sd)	Comparator (CI low)	Comparator (CI High)
Hypoglycemia
Non severe hypoglycemia	196.682	2.491	196.528	196.837	203.219	2.672	203.054	203.385
Severe hypoglycemia 1 (req. non med. assistance)	0	0	0	0	0	0	0	0
Severe hypoglycemia 2 (req. med. assistance)	1.933	0.051	1.929	1.936	2.003	0.052	2	2.006
Other
Edema	0	0	0	0	0	0	0	0
Lactoacidosis	0	0	0	0	0	0	0	0
Ketoacidosis	0	0	0	0	0	0	0	0
Cumulative Incidence Depression (in %)
	Intervention (mean)	Intervention (sd)	Comparator (mean)	Comparator (sd)
Depression	0	0	0	0
Time alive and free of complication [in years]
	Intervention:	Comparator:
Any complications	4.48	4.27
Background Retinopathy	20.51	20.28
Proliferative Retinopathy	26.69	26.55
Microalbuminuria	18.69	18.43
Gross Proteinuria	24.45	24.26
End-Stage Renal Disease	26.87	26.72
1st Ulcer	20.93	20.7
Amputation	25.74	25.59
Neuropathy	10.03	9.7
Peripheral Vascular Disease	24.51	24.29
Congestive Heart Failure	25.27	25.1
Angina	26.28	26.11
Myocardial Infarction	26.49	26.37
Stroke	22.08	21.97
Cataract	23.85	23.68
Macular Edema	22.9	22.65
Severe Vision Loss	25.8	25.62
Acceptability Curve
	% acceptability based on LE:	% acceptability based on QALE:
0	54.6	54.4
8569.8	57.1	58
17139.6	60.5	61.5
25709.4	61.8	64.3
34279.2	64.4	67.1
42849	66.2	69.6
51418.8	67.5	71.1
59988.6	68.9	72.6
68558.4	69.3	74.3
77128.2	69.3	74.7
85698	68.6	74.3
94267.8	68	74.6
102837.6	67.5	74
111407.4	67.2	73.6
119977.2	66.5	73.8
128547	66.2	73.5
137116.8	65.8	73.8
145686.6	65.3	73.4
154256.4	65.2	73.5
162826.2	64.2	73.8
171396	64.1	73.5
179965.8	64.5	73.3
188535.6	64.1	72.8
197105.4	63.9	72.6
205675.2	64	72.5
214245	63.6	72.3
222814.8	63.6	72.6
231384.6	63.3	72.3
239954.4	63.2	72.2
248524.2	63.1	72.1
257094	63	72.1
Net Health Benefit
	Intervention	Comparator
0	-506754	-507949
8569.8	-45.18	-45.37
17139.6	-15.62	-15.73
25709.4	-5.76	-5.85
34279.2	-0.83	-0.91
42849	2.13	2.05
51418.8	4.1	4.03
59988.6	5.5	5.44
68558.4	6.56	6.5
77128.2	7.38	7.32
85698	8.04	7.98
94267.8	8.58	8.52
102837.6	9.02	8.97
111407.4	9.4	9.35
119977.2	9.73	9.68
128547	10.01	9.96
137116.8	10.26	10.2
145686.6	10.47	10.42
154256.4	10.67	10.62
162826.2	10.84	10.79
171396	11	10.95
179965.8	11.14	11.09
188535.6	11.26	11.22
197105.4	11.38	11.33
205675.2	11.49	11.44
214245	11.59	11.54
222814.8	11.68	11.63
231384.6	11.76	11.71
239954.4	11.84	11.79
248524.2	11.91	11.87
257094	11.98	11.93
Survival Curve
	Intervention	Comparator
0	100	100
1	99.57	99.56
2	99.05	99.03
3	98.54	98.49
4	98.01	97.94
5	97.39	97.38
6	96.79	96.76
7	96.05	95.98
8	95.24	95.14
9	94.35	94.22
10	93.42	93.23
11	92.41	92.23
12	91.16	90.96
13	89.8	89.56
14	88.36	88.09
15	86.85	86.55
16	85.27	84.94
17	83.35	82.99
18	81.37	80.96
19	79.24	78.83
20	77	76.59
21	74.73	74.23
22	71.91	71.44
23	69.11	68.56
24	66.19	65.64
25	63.21	62.61
26	60.22	59.57
27	56.7	56.03
28	53.21	52.53
29	49.72	49.09
30	46.28	45.78
31	43	42.48
32	39.72	39.27
33	36.57	36.09
34	33.59	33.15
35	30.7	30.29
36	27.94	27.53
37	25.34	24.95
38	22.87	22.51
39	20.57	20.24
40	18.4	18.1
Physiological Progression: HbA1c
	Intervention	Comparator
0	8.24	8.24
1	6.58	7.11
2	7.09	7.5
3	7.5	7.8
4	7.82	6.34
5	6.36	6.96
6	6.98	7.43
7	7.46	7.8
8	7.83	8.09
9	8.13	8.33
10	8.36	8.51
11	8.54	8.66
12	8.69	8.78
13	8.81	8.88
14	8.91	8.96
15	8.99	9.03
16	9.06	9.09
17	9.11	9.14
18	9.16	9.18
19	9.21	9.22
20	9.25	9.25
21	9.28	9.29
22	9.31	9.32
23	9.34	9.34
24	9.37	9.37
25	9.39	9.39
26	9.41	9.41
27	9.43	9.44
28	9.46	9.46
29	9.48	9.48
30	9.49	9.49
31	9.51	9.51
32	9.53	9.53
33	9.55	9.55
34	9.56	9.56
35	9.58	9.58
36	9.6	9.6
37	9.61	9.61
38	9.62	9.62
39	9.64	9.64
40	9.65	9.65
Physiological Progression: BMI
	Intervention	Comparator
0	26.83	26.83
1	26.87	27.26
2	26.87	27.26
3	26.87	27.26
4	26.87	28.2
5	27.8	28.2
6	27.8	28.2
7	27.8	28.2
8	27.8	28.2
9	27.8	28.2
10	27.8	28.2
11	27.8	28.2
12	27.8	28.2
13	27.8	28.2
14	27.8	28.2
15	27.8	28.2
16	27.8	28.2
17	27.8	28.2
18	27.8	28.2
19	27.8	28.2
20	27.8	28.2
21	27.8	28.2
22	27.8	28.2
23	27.8	28.2
24	27.8	28.2
25	27.8	28.2
26	27.8	28.2
27	27.8	28.2
28	27.8	28.2
29	27.8	28.2
30	27.8	28.2
31	27.8	28.2
32	27.8	28.2
33	27.8	28.2
34	27.8	28.2
35	27.8	28.2
36	27.8	28.2
37	27.8	28.2
38	27.8	28.2
39	27.8	28.2
40	27.8	28.2
Physiological Progression: SBP
	Intervention	Comparator
0	128.67	128.67
1	125.27	127.47
2	128.39	129.97
3	130.67	131.8
4	132.34	130.6
5	131.14	132.33
6	132.74	133.59
7	133.92	134.53
8	134.79	135.23
9	135.44	135.76
10	135.93	136.16
11	136.31	136.47
12	136.6	136.71
13	136.82	136.91
14	137	137.06
15	137.15	137.2
16	137.28	137.31
17	137.38	137.4
18	137.47	137.49
19	137.55	137.57
20	137.63	137.64
21	137.69	137.7
22	137.75	137.76
23	137.81	137.81
24	137.87	137.87
25	137.92	137.92
26	137.97	137.97
27	138.01	138.01
28	138.06	138.06
29	138.1	138.1
30	138.14	138.14
31	138.18	138.18
32	138.22	138.22
33	138.26	138.26
34	138.29	138.29
35	138.33	138.33
36	138.36	138.36
37	138.4	138.4
38	138.43	138.43
39	138.46	138.46
40	138.5	138.5
Physiological Progression: Total Cholesterol
	Intervention	Comparator
0	171.32	171.32
1	161.27	169.39
2	162.54	170.66
3	163.78	171.9
4	164.98	174.22
5	167.3	175.38
6	168.41	176.49
7	169.48	177.56
8	170.49	178.58
9	171.45	179.54
10	172.36	180.45
11	173.21	181.3
12	174.02	182.1
13	174.75	182.84
14	175.43	183.51
15	176.03	184.12
16	176.56	184.65
17	176.62	184.71
18	176.64	184.71
19	176.65	184.72
20	176.68	184.72
21	176.69	184.75
22	176.71	184.78
23	176.73	184.82
24	176.75	184.86
25	176.76	184.9
26	176.79	184.92
27	176.87	184.98
28	176.93	185.04
29	177.01	185.1
30	177.04	185.15
31	177.07	185.21
32	177.12	185.27
33	177.18	185.29
34	177.2	185.33
35	177.18	185.4
36	177.22	185.44
37	177.23	185.5
38	177.25	185.51
39	177.26	185.49
40	177.31	185.49
Physiological Progression: HDL
	Intervention	Comparator
0	43.31	43.31
1	44.08	44.47
2	44.15	44.54
3	44.23	44.61
4	44.3	46.55
5	46.23	46.62
6	46.31	46.7
7	46.39	46.78
8	46.47	46.86
9	46.55	46.94
10	46.63	47.02
11	46.72	47.11
12	46.8	47.19
13	46.89	47.28
14	46.98	47.37
15	47.07	47.46
16	47.17	47.55
17	47.17	47.56
18	47.17	47.56
19	47.17	47.56
20	47.17	47.56
21	47.17	47.56
22	47.17	47.56
23	47.17	47.56
24	47.17	47.56
25	47.17	47.56
26	47.17	47.56
27	47.17	47.56
28	47.17	47.56
29	47.17	47.56
30	47.17	47.56
31	47.17	47.56
32	47.17	47.56
33	47.17	47.56
34	47.17	47.55
35	47.17	47.55
36	47.17	47.55
37	47.17	47.55
38	47.17	47.55
39	47.17	47.55
40	47.17	47.55
Physiological Progression: LDL
	Intervention	Comparator
0	89.73	89.73
1	82.38	89.73
2	82.58	89.92
3	82.77	90.12
4	82.96	92.44
5	85.28	92.63
6	85.48	92.82
7	85.67	93.02
8	85.86	93.21
9	86.06	93.4
10	86.25	93.6
11	86.45	93.79
12	86.64	93.99
13	86.83	94.18
14	87.03	94.37
15	87.22	94.57
16	87.41	94.76
17	87.43	94.78
18	87.43	94.78
19	87.43	94.78
20	87.43	94.78
21	87.43	94.78
22	87.43	94.78
23	87.43	94.78
24	87.43	94.78
25	87.43	94.78
26	87.43	94.78
27	87.43	94.78
28	87.43	94.78
29	87.43	94.78
30	87.43	94.78
31	87.43	94.78
32	87.43	94.78
33	87.43	94.78
34	87.43	94.78
35	87.43	94.78
36	87.43	94.78
37	87.43	94.78
38	87.43	94.78
39	87.43	94.78
40	87.43	94.78
Physiological Progression: Triglyceride
	Intervention	Comparator
0	157.65	157.65
1	139.94	130.19
2	139.47	129.73
3	139.01	129.27
4	138.55	118.64
5	127.92	118.18
6	127.47	117.73
7	127.03	117.3
8	126.61	116.87
9	126.21	116.47
10	125.83	116.09
11	125.47	115.73
12	125.14	115.41
13	124.85	115.11
14	124.59	114.86
15	124.38	114.64
16	124.21	114.48
17	124.21	114.48
18	124.21	114.48
19	124.21	114.48
20	124.21	114.48
21	124.21	114.48
22	124.21	114.48
23	124.21	114.48
24	124.21	114.48
25	124.21	114.48
26	124.21	114.48
27	124.21	114.48
28	124.21	114.48
29	124.21	114.48
30	124.21	114.48
31	124.21	114.48
32	124.21	114.48
33	124.21	114.48
34	124.21	114.48
35	124.21	114.48
36	124.21	114.48
37	124.21	114.48
38	124.21	114.48
39	124.21	114.48
40	124.21	114.48
Physiological Progression: Estimated glomerular filtration rate (eGFR)
	Intervention	Comparator
0	95.2	95.2
1	95.2	95.2
2	95.2	95.2
3	95.2	95.2
4	95.2	95.2
5	95.2	95.2
6	95.2	95.2
7	95.2	95.2
8	95.2	95.2
9	95.2	95.2
10	95.2	95.2
11	95.2	95.2
12	95.2	95.2
13	95.2	95.2
14	95.2	95.2
15	95.2	95.2
16	95.2	95.2
17	95.2	95.2
18	95.2	95.2
19	95.2	95.2
20	95.2	95.2
21	95.2	95.2
22	95.2	95.2
23	95.2	95.2
24	95.2	95.2
25	95.2	95.2
26	95.2	95.2
27	95.2	95.2
28	95.2	95.2
29	95.2	95.2
30	95.2	95.2
31	95.2	95.2
32	95.2	95.2
33	95.2	95.2
34	95.2	95.2
35	95.2	95.2
36	95.2	95.2
37	95.2	95.2
38	95.2	95.2
39	95.2	95.2
40	95.2	95.2
Physiological Progression: Haemoglobin
	Intervention	Comparator
0	14.9	14.9
1	14.9	14.9
2	14.9	14.9
3	14.9	14.9
4	14.9	14.9
5	14.9	14.9
6	14.9	14.9
7	14.9	14.9
8	14.9	14.9
9	14.9	14.9
10	14.9	14.9
11	14.9	14.9
12	14.9	14.9
13	14.9	14.9
14	14.9	14.9
15	14.9	14.9
16	14.9	14.9
17	14.9	14.9
18	14.9	14.9
19	14.9	14.9
20	14.9	14.9
21	14.9	14.9
22	14.9	14.9
23	14.9	14.9
24	14.9	14.9
25	14.9	14.9
26	14.9	14.9
27	14.9	14.9
28	14.9	14.9
29	14.9	14.9
30	14.9	14.9
31	14.9	14.9
32	14.9	14.9
33	14.9	14.9
34	14.9	14.9
35	14.9	14.9
36	14.9	14.9
37	14.9	14.9
38	14.9	14.9
39	14.9	14.9
40	14.9	14.9
Physiological Progression: White blood cell count
	Intervention	Comparator
0	6.8	6.8
1	6.8	6.8
2	6.8	6.8
3	6.8	6.8
4	6.8	6.8
5	6.8	6.8
6	6.8	6.8
7	6.8	6.8
8	6.8	6.8
9	6.8	6.8
10	6.8	6.8
11	6.8	6.8
12	6.8	6.8
13	6.8	6.8
14	6.8	6.8
15	6.8	6.8
16	6.8	6.8
17	6.8	6.8
18	6.8	6.8
19	6.8	6.8
20	6.8	6.8
21	6.8	6.8
22	6.8	6.8
23	6.8	6.8
24	6.8	6.8
25	6.8	6.8
26	6.8	6.8
27	6.8	6.8
28	6.8	6.8
29	6.8	6.8
30	6.8	6.8
31	6.8	6.8
32	6.8	6.8
33	6.8	6.8
34	6.8	6.8
35	6.8	6.8
36	6.8	6.8
37	6.8	6.8
38	6.8	6.8
39	6.8	6.8
40	6.8	6.8
Physiological Progression: Heart Rate
	Intervention	Comparator
0	77.03	77.03
1	77.03	77.03
2	77.03	77.03
3	77.03	77.03
4	77.03	77.03
5	77.03	77.03
6	77.03	77.03
7	77.03	77.03
8	77.03	77.03
9	77.03	77.03
10	77.03	77.03
11	77.03	77.03
12	77.03	77.03
13	77.03	77.03
14	77.03	77.03
15	77.03	77.03
16	77.03	77.03
17	77.03	77.03
18	77.03	77.03
19	77.03	77.03
20	77.03	77.03
21	77.03	77.03
22	77.03	77.03
23	77.03	77.03
24	77.03	77.03
25	77.03	77.03
26	77.03	77.03
27	77.03	77.03
28	77.03	77.03
29	77.03	77.03
30	77.03	77.03
31	77.03	77.03
32	77.03	77.03
33	77.03	77.03
34	77.03	77.03
35	77.03	77.03
36	77.03	77.03
37	77.03	77.03
38	77.03	77.03
39	77.03	77.03
40	77.03	77.03
Physiological Progression: Diastolic blood pressure (DBP)
	Intervention	Comparator
0	79.87	79.87
1	79.47	79.07
2	79.47	79.07
3	79.47	79.07
4	79.47	79.07
5	79.47	79.07
6	79.47	79.07
7	79.47	79.07
8	79.47	79.07
9	79.47	79.07
10	79.47	79.07
11	79.47	79.07
12	79.47	79.07
13	79.47	79.07
14	79.47	79.07
15	79.47	79.07
16	79.47	79.07
17	79.47	79.07
18	79.47	79.07
19	79.47	79.07
20	79.47	79.07
21	79.47	79.07
22	79.47	79.07
23	79.47	79.07
24	79.47	79.07
25	79.47	79.07
26	79.47	79.07
27	79.47	79.07
28	79.47	79.07
29	79.47	79.07
30	79.47	79.07
31	79.47	79.07
32	79.47	79.07
33	79.47	79.07
34	79.47	79.07
35	79.47	79.07
36	79.47	79.07
37	79.47	79.07
38	79.47	79.07
39	79.47	79.07
40	79.47	79.07
Physiological Progression: Waist to hip ratio (WHR)
	Intervention	Comparator
0	0.93	0.93
1	0.93	0.93
2	0.93	0.93
3	0.93	0.93
4	0.93	0.93
5	0.93	0.93
6	0.93	0.93
7	0.93	0.93
8	0.93	0.93
9	0.93	0.93
10	0.93	0.93
11	0.93	0.93
12	0.93	0.93
13	0.93	0.93
14	0.93	0.93
15	0.93	0.93
16	0.93	0.93
17	0.93	0.93
18	0.93	0.93
19	0.93	0.93
20	0.93	0.93
21	0.93	0.93
22	0.93	0.93
23	0.93	0.93
24	0.93	0.93
25	0.93	0.93
26	0.93	0.93
27	0.93	0.93
28	0.93	0.93
29	0.93	0.93
30	0.93	0.93
31	0.93	0.93
32	0.93	0.93
33	0.93	0.93
34	0.93	0.93
35	0.93	0.93
36	0.93	0.93
37	0.93	0.93
38	0.93	0.93
39	0.93	0.93
40	0.93	0.93
Physiological Progression: Urinary albumin excretion rate (uAER)
	Intervention	Comparator
0	3.1	3.1
1	3.1	3.1
2	3.1	3.1
3	3.1	3.1
4	3.1	3.1
5	3.1	3.1
6	3.1	3.1
7	3.1	3.1
8	3.1	3.1
9	3.1	3.1
10	3.1	3.1
11	3.1	3.1
12	3.1	3.1
13	3.1	3.1
14	3.1	3.1
15	3.1	3.1
16	3.1	3.1
17	3.1	3.1
18	3.1	3.1
19	3.1	3.1
20	3.1	3.1
21	3.1	3.1
22	3.1	3.1
23	3.1	3.1
24	3.1	3.1
25	3.1	3.1
26	3.1	3.1
27	3.1	3.1
28	3.1	3.1
29	3.1	3.1
30	3.1	3.1
31	3.1	3.1
32	3.1	3.1
33	3.1	3.1
34	3.1	3.1
35	3.1	3.1
36	3.1	3.1
37	3.1	3.1
38	3.1	3.1
39	3.1	3.1
40	3.1	3.1
Physiological Progression: Serum creatinine (Ser_Creat)
	Intervention	Comparator
0	1.1	1.1
1	1.1	1.1
2	1.1	1.1
3	1.1	1.1
4	1.1	1.1
5	1.1	1.1
6	1.1	1.1
7	1.1	1.1
8	1.1	1.1
9	1.1	1.1
10	1.1	1.1
11	1.1	1.1
12	1.1	1.1
13	1.1	1.1
14	1.1	1.1
15	1.1	1.1
16	1.1	1.1
17	1.1	1.1
18	1.1	1.1
19	1.1	1.1
20	1.1	1.1
21	1.1	1.1
22	1.1	1.1
23	1.1	1.1
24	1.1	1.1
25	1.1	1.1
26	1.1	1.1
27	1.1	1.1
28	1.1	1.1
29	1.1	1.1
30	1.1	1.1
31	1.1	1.1
32	1.1	1.1
33	1.1	1.1
34	1.1	1.1
35	1.1	1.1
36	1.1	1.1
37	1.1	1.1
38	1.1	1.1
39	1.1	1.1
40	1.1	1.1
Physiological Progression: Serum albumin (Ser_Alb)
	Intervention	Comparator
0	3.9	3.9
1	3.9	3.9
2	3.9	3.9
3	3.9	3.9
4	3.9	3.9
5	3.9	3.9
6	3.9	3.9
7	3.9	3.9
8	3.9	3.9
9	3.9	3.9
10	3.9	3.9
11	3.9	3.9
12	3.9	3.9
13	3.9	3.9
14	3.9	3.9
15	3.9	3.9
16	3.9	3.9
17	3.9	3.9
18	3.9	3.9
19	3.9	3.9
20	3.9	3.9
21	3.9	3.9
22	3.9	3.9
23	3.9	3.9
24	3.9	3.9
25	3.9	3.9
26	3.9	3.9
27	3.9	3.9
28	3.9	3.9
29	3.9	3.9
30	3.9	3.9
31	3.9	3.9
32	3.9	3.9
33	3.9	3.9
34	3.9	3.9
35	3.9	3.9
36	3.9	3.9
37	3.9	3.9
38	3.9	3.9
39	3.9	3.9
40	3.9	3.9

## Sheet: Sensitivity analysis
	IDegLira vs. IDeg CEA Results									IDegLira vs. Lira CEA Results									2022年GDP	85698
	base case+sensitivity analyses		IDegLira用药年数	IDeg用药年数	ΔQALY	ΔCOST	ICER	ICER as % of GDP		base case+sensitivity analyses		IDegLira用药年数	Lira用药年数	ΔQALY	ΔCOST	ICER	ICER as % of GDP		WTP(3倍GDP)	257094
	base case	Alternative treatment switch at HbA1c 7.5%	4	3	0.068	-1195.57	Dominant	/		base case	Alternative treatment switch at HbA1c 7.5%	4	2	0.073	-27945.5	Dominant	/
	Sensitivity analysis	Treatment switch at 3 years	3	3	0.051	6673.99	131897	1.53909		Sensitivity analysis	Treatment switch at 3 years	3	3	0.022	-15636.2	Dominant	/
		Treatment switch at 5 years	5	5	0.049	12006.7	245536	2.86513			Treatment switch at 5 years	5	5	0.021	-23431.2	Dominant	/
		Treatment switch at HbA1c 8.5%	8	7	0.054	9969.57	182928	2.13457			Treatment switch at HbA1c 8.5%	8	7	0.029	-36688.2	Dominant	/
		Treatment switch at HbA1c 7%	2	1	0.057	-8808.9	Dominant	/			Treatment switch at HbA1c 7%	2	1	0.059	-16710.5	Dominant	/
		20-y time horizon	4	3	0.041	-1495.66	Dominant	/			20-y time horizon	4	2	0.062	-28140.7	Dominant	/
		30-y time horizon	4	3	0.047	-1807.2	Dominant	/			30-y time horizon	4	2	0.062	-28767.8	Dominant	/
		Discount rate 0%	4	3	0.161	-1979.72	Dominant	/			Discount rate 0%	4	2	0.14	-31625.3	Dominant	/
		Discount rate 8%	4	3	0.046	-472.6	Dominant	/			Discount rate 8%	4	2	0.056	-25711.2	Dominant	/
		complication costs increased by 25%	4	3	0.068	-3455.54	Dominant	/			complication costs increased by 25%	4	2	0.073	-31623.1	Dominant	/
		complication costs decreased by 25%	4	3	0.068	1064.58	15679	0.182956			complication costs decreased by 25%	4	2	0.073	-24267.5	Dominant	/
		utility increased by 5%	4	3	0.07	-1195.57	Dominant	/			utility increased by 5%	4	2	0.075	-27945.5	Dominant	/
		utility decreased by 5%	4	3	0.065	-1195.57	Dominant	/			utility decreased by 5%	4	2	0.072	-27945.5	Dominant	/
		CORE multiplicative approach applied	4	3	0.084	-1195.57	Dominant	/			CORE multiplicative approach applied	4	2	0.101	-27945.5	Dominant	/
		hypoglacemic utility from Foo, et al.	4	3	0.068	-1195.57	Dominant	/			hypoglacemic utility from Foo, et al.	4	2	0.073	-27945.5	Dominant	/
		UKPDS 82 equation applied	4	3	0.064	-510.85	Dominant	/			UKPDS 82 equation applied	4	2	0.065	-28530.8	Dominant	/
		Only statiscally significant differences between IDegLira and comparator applied	4	3	0.079	-1618.15	Dominant	/			Only statiscally significant differences between IDegLira and comparator applied	4	2	0.069	-28911.6	Dominant	/
		identical HbA1c reduction from baseline (same with IDegLira)	4	4	0.014	13085.4	921507	10.753			identical HbA1c reduction from baseline (same with IDegLira)	4	4	-0.005	-16012.8	3021281	35.255
