# Supplementary material for: Evaluating the long-term cost-effectiveness of fixed-ratio combination insulin degludec/liraglutide (IDegLira) versus other treatment regimens in the chinese type 2 diabetes patients
Source: Diabetol Metab Syndr. 2023 Aug 19;15:173. doi: 10.1186/s13098-023-01141-7 (PMC10439551; doi:10.1186/s13098-023-01141-7)
Supplement: Supplementary file 4 — Supplementary Material 4 [file 13098_2023_1141_MOESM4_ESM.xlsx]

## Sheet: Cohorts-DUAL II
	Cohort参数-研究人群基线输入参数
		输入参数	输入参数				IDegLira	DEG	MEAN	参数来源
	PATIENT DEMOGRAPHICS (患者人口学特征)	MEAN(均值）	SE/SD(标准差/方差）			N	302	151	453	DUAL II China	453
	Start age （初始年龄）	54.7	9.9	years (年)	(DUAL II China)Pei Y, Agner BR, Luo B, Dong X, Li D, Liu J, Liu L, Liu M, Lu Y, Nishida T, Xu X, Mu Y. DUAL II China: Superior HbA1c reductions and weight loss with insulin degludec/liraglutide (IDegLira) versus insulin degludec in a randomized trial of Chinese people with type 2 diabetes inadequately controlled on basal insulin. Diabetes Obes Metab. 2021 Dec;23(12):2687-2696.		54.5	55.3	54.7	DUAL II China
	Duration of Diabetes（糖尿病病程）	11.46	6	years (年)	Pei Y, Agner BR, Luo B, Dong X, Li D, Liu J, Liu L, Liu M, Lu Y, Nishida T, Xu X, Mu Y. DUAL II China: Superior HbA1c reductions and weight loss with insulin degludec/liraglutide (IDegLira) versus insulin degludec in a randomized trial of Chinese people with type 2 diabetes inadequately controlled on basal insulin. Diabetes Obes Metab. 2021 Dec;23(12):2687-2696.		11.52	11.33	11.46	DUAL II China
	Prop. Male (男性比例)	0.605			Pei Y, Agner BR, Luo B, Dong X, Li D, Liu J, Liu L, Liu M, Lu Y, Nishida T, Xu X, Mu Y. DUAL II China: Superior HbA1c reductions and weight loss with insulin degludec/liraglutide (IDegLira) versus insulin degludec in a randomized trial of Chinese people with type 2 diabetes inadequately controlled on basal insulin. Diabetes Obes Metab. 2021 Dec;23(12):2687-2696.		60.6	60.3	0.605	DUAL II China
	BASELINE RISK FACTORS (基线风险因素)	MEAN(均值）	SE/SD(标准差/方差）
	HbA1c (糖化血红蛋白)	8.94	1.19	%	Pei Y, Agner BR, Luo B, Dong X, Li D, Liu J, Liu L, Liu M, Lu Y, Nishida T, Xu X, Mu Y. DUAL II China: Superior HbA1c reductions and weight loss with insulin degludec/liraglutide (IDegLira) versus insulin degludec in a randomized trial of Chinese people with type 2 diabetes inadequately controlled on basal insulin. Diabetes Obes Metab. 2021 Dec;23(12):2687-2696.		8.93	8.96	8.94	DUAL II China
	SBP (Systolic blood pressure, 收缩压)	138.2		mmHg	Quan J, et al. Potential health and economic impact associated with achieving risk factor control in Chinese adults with diabetes: a microsimulation modelling study. https://doi.org/10.1016/j.lanwpc.2023.100690	138.2	https://doi.org/10.1016/j.lanwpc.2023.100690
	DBP (Diastolic blood pressure, 舒张压)	82.2		mmHg	Quan J, et al. Potential health and economic impact associated with achieving risk factor control in Chinese adults with diabetes: a microsimulation modelling study. https://doi.org/10.1016/j.lanwpc.2023.100690	82.2	https://doi.org/10.1016/j.lanwpc.2023.100690
	T-CHOL (Total Cholesterol, 总胆固醇)	175.046		mg/dl	Pei Y, Agner BR, Luo B, Dong X, Li D, Liu J, Liu L, Liu M, Lu Y, Nishida T, Xu X, Mu Y. DUAL II China: Superior HbA1c reductions and weight loss with insulin degludec/liraglutide (IDegLira) versus insulin degludec in a randomized trial of Chinese people with type 2 diabetes inadequately controlled on basal insulin. Diabetes Obes Metab. 2021 Dec;23(12):2687-2696.	38.67	4.54	4.5	4.52667	DUAL II China supplementary	注：提供的数据应该单位是mmol/L,按照糖尿病指南2017版单位转换，乘以换算系数38.67
	HDL (High density lipoprotein, 高密度脂蛋白)	42.7948		mg/dl	Pei Y, Agner BR, Luo B, Dong X, Li D, Liu J, Liu L, Liu M, Lu Y, Nishida T, Xu X, Mu Y. DUAL II China: Superior HbA1c reductions and weight loss with insulin degludec/liraglutide (IDegLira) versus insulin degludec in a randomized trial of Chinese people with type 2 diabetes inadequately controlled on basal insulin. Diabetes Obes Metab. 2021 Dec;23(12):2687-2696.	38.67	1.11	1.1	1.10667	DUAL II China supplementary	注：提供的数据应该单位是mmol/L,按照糖尿病指南2017版单位转换，乘以换算系数38.67
	LDL (Low density lipoprotein, 低密度脂蛋白)	92.2924		mg/dl	Pei Y, Agner BR, Luo B, Dong X, Li D, Liu J, Liu L, Liu M, Lu Y, Nishida T, Xu X, Mu Y. DUAL II China: Superior HbA1c reductions and weight loss with insulin degludec/liraglutide (IDegLira) versus insulin degludec in a randomized trial of Chinese people with type 2 diabetes inadequately controlled on basal insulin. Diabetes Obes Metab. 2021 Dec;23(12):2687-2696.	38.67	2.4	2.36	2.38667	DUAL II China supplementary	注：提供的数据应该单位是mmol/L,按照糖尿病指南2017版单位转换，乘以换算系数38.67
	TRIG (riglyceride, 甘油三酯)	163.559		mg/dl	Pei Y, Agner BR, Luo B, Dong X, Li D, Liu J, Liu L, Liu M, Lu Y, Nishida T, Xu X, Mu Y. DUAL II China: Superior HbA1c reductions and weight loss with insulin degludec/liraglutide (IDegLira) versus insulin degludec in a randomized trial of Chinese people with type 2 diabetes inadequately controlled on basal insulin. Diabetes Obes Metab. 2021 Dec;23(12):2687-2696.	88.57	1.84	1.86	1.84667	DUAL II China supplementary	注：提供的数据应该单位是mmol/L,按照糖尿病指南2017版单位转换，乘以换算系数88.57
	BMI (Body mess index, 身体质量指数)	27.4	3.1	kg/m2	Pei Y, Agner BR, Luo B, Dong X, Li D, Liu J, Liu L, Liu M, Lu Y, Nishida T, Xu X, Mu Y. DUAL II China: Superior HbA1c reductions and weight loss with insulin degludec/liraglutide (IDegLira) versus insulin degludec in a randomized trial of Chinese people with type 2 diabetes inadequately controlled on basal insulin. Diabetes Obes Metab. 2021 Dec;23(12):2687-2696.		27.5	27	27.4	DUAL II China
	eGFR (estimated glomerular filtration rate, 估计肾小球滤过率)	95.2	0	ml/min/1.73m2	Quan J, et al. Potential health and economic impact associated with achieving risk factor control in Chinese adults with diabetes: a microsimulation modelling study. https://doi.org/10.1016/j.lanwpc.2023.100690	95.2	https://doi.org/10.1016/j.lanwpc.2023.100690		76.5	【2】
	HAEM (haemoglobin, 血红蛋白)	14.9	0	gr/dl	Quan J, et al. Potential health and economic impact associated with achieving risk factor control in Chinese adults with diabetes: a microsimulation modelling study. https://doi.org/10.1016/j.lanwpc.2023.100690	14.9	https://doi.org/10.1016/j.lanwpc.2023.100690
	WBC (White blood cell count, 白细胞计数)	6.8	0	10^6/ml	Hayes, et al. UKPDS Outcomes Model 2: a new version of a model to simulate lifetime health outcomes of patients with type 2 diabetes mellitus using data from the 30 year United Kingdom Prospective Diabetes Study: UKPDS 82. Diabetologia. 2013 Sep;56(9):1925-33.				7	【3】
	Heart rate (心率)	72	0	bpm	Hayes, et al. UKPDS Outcomes Model 2: a new version of a model to simulate lifetime health outcomes of patients with type 2 diabetes mellitus using data from the 30 year United Kingdom Prospective Diabetes Study: UKPDS 82. Diabetologia. 2013 Sep;56(9):1925-33.				78.6	【1】
	WHR (Waist-to-hip ratio, 腰臀比)	0.93	0		Folsom, et al. Prediction of Coronary Heart Disease in Middle-Aged Adults With Diabetes. Diabetes Care. 2003 Oct;26(10):2777-84.
	uACR (Urinary albumin:creatinine ratio, 尿白蛋白与肌酐比值)	3.1	0	mg/mmol	Davis, et al. An Australian cardiovascular risk equation for type 2 diabetes: the Fremantle Diabetes Study. Intern Med J. 2010 Apr;40(4):286-92.
	Ser_Creat (Serum creatinine，血清肌酐)	1.1	0	mg/dl	Folsom, et al. Prediction of Coronary Heart Disease in Middle-Aged Adults With Diabetes. Diabetes Care. 2003 Oct;26(10):2777-84.
	Ser_alb (Serum albumin, 血清白蛋白)	3.9	0	g/dl	Folsom, et al. Prediction of Coronary Heart Disease in Middle-Aged Adults With Diabetes. Diabetes Care. 2003 Oct;26(10):2777-84.
	Prop. Smoker (吸烟率)	28.3		%	Quan J, et al. Potential health and economic impact associated with achieving risk factor control in Chinese adults with diabetes: a microsimulation modelling study. https://doi.org/10.1016/j.lanwpc.2023.100690	28.3	https://doi.org/10.1016/j.lanwpc.2023.100690
	Cigarettes/day (日均吸烟量)	5			中国慢性病及其危险因素监测(2013)报告
	Alcohol consumption (酒精消耗量)	3.4522		Oz/week	WHO Global Status Report on Alcohol 2004-P9
	Fasting glucose	9.75	2.8	mg/dL			9.84	9.59	175.62	DUAL II China
	RACIAL CHARACTERISTICS (人种特征)	输入参数
	Prop. White (白色人种比例)	0
	Prop. Black (黑色人种比例)	0
	Prop. Hispanic (拉美裔比例)	0
	Prop. Native American (印第安人比例)	0
	Prop. Asian/Pacific Islander (亚裔/太平洋岛民比例)	1
	Prop. Australian (south Europ.) (澳大利亚南欧移民比例)	0
	Prop. Australian (Aboriginal) (澳大利亚原住民比例)	0
	基线合并疾病情况	输入参数	吴晶等，中国2型糖尿病患者应用门冬胰岛素30与甘精胰岛素的成本效果分析. 中国药学杂志, 2016, 51(3):242-247		吴晶等，中国2型糖尿病患者应用门冬胰岛素30与甘精胰岛素的成本效果分析. 中国药学杂志, 2016, 51(3):242-247
	BASELINE CVD COMPLICATIONS (基线心血管并发症)
	Prop. MI (myocardial infarction, 心肌梗死比例)	0.0215
	Prop. Angina (心绞痛比例)	0.0172
	Prop. PVD (peripheral vascular disease, 外周血管疾病比例)	0.0086
	Prop. Stroke (中风比例)	0.069	Quan J, et al. Potential health and economic impact associated with achieving risk factor control in Chinese adults with diabetes: a microsimulation modelling study. https://doi.org/10.1016/j.lanwpc.2023.100690
	Prop. HF (heart failure, 心衰比例)	0.0043
	Prop. atrial fibrillation (房颤比例)	0.0129
	Prop. LVH (left ventricular hypertrophy, 左心室肥厚比例)	0
	BASELINE RENAL COMPLICATIONS (基线肾脏并发症)
	Prop. MA (Microalbuminuria, 微量尿蛋白比例)	0.04
	Prop. GRP (Gross proteinuria, 粗蛋白尿比例)	0.04
	Prop. ESRD (End-stage renal disease, 终末期肾病比例)	0
	BASELINE RETINOPATHY COMPLICATIONS (基线视网膜病变的并发症)
	Prop. BDR (Background diabetic retinopathy, 背景型糖尿病视网膜病变比例)	0.085
	Prop. PDR (Proliferative diabetic retinopathy, 增生型糖尿病视网膜病变比例)	0
	Prop. SVL (Severe vision loss, 严重的视力丧失比例)	0
	BASELINE MACULAR EDEMA (基线黄斑水肿)
	Prop. ME (黄斑水肿比例)	0
	BASELINE CATARACT (基线白内障)
	Prop. Cataract (基线白内障比例)	0.043
	BASELINE FOOT ULCER COMPLICATIONS (基线足溃疡并发症)
	Prop. uninfected ulcer (未感染的足部溃疡比例)	0.0043
	Prop. infected ulcer (感染的足部溃疡比例)	0.0043
	Prop. healed ulcer (治愈的足部溃疡比例)	0
	Prop. history of amputation (截肢史比例)	0.0043
	BASELINE NEUROPATHY (基线神经系统并发症)
	Prop. Neuropathy (神经病变比例)	0.232
	BASELINE DEPRESSION (基线抑郁症)
	Prop. Depression (抑郁症比例)	0
		*DUAL II缺失的采用已发表文献数据填充
	注：为了匹配模型输入参数单位要求，根据中国2型糖尿病防治指南中的单位换算推荐 ，将临床试验发表文章中的总胆固醇，高密度脂蛋白，低密度脂蛋白值的单位mmol/L乘以38.7换算成mg/dl；甘油三酯的单位mmol/L乘以88.6换算成mg/dl。

## Sheet: Economics (old)
	Economics 参数-并发症、疾病管理成本及效用值输入参数
		输入参数	备注	吴晶文献原始数据 （单位：元）
	MANAGEMENT COSTS (疾病管理成本)	（单位：元）	[1]吴晶		吴晶
	c statins (他汀类药物年成本)	2841.3	成本数据输入：并发症及疾病管理成本的数据已获得，列出来仅为了展示模型的其他输入参数，具体输入数值来源于公开发表的文献，如果您也有其中部分数据，也可以填入，供我们比较和参考。	2274	2841.3		https://data.stats.gov.cn/easyquery.htm?cn=C01&zb=A090G07&sj=2020
	c aspirin (阿司匹林年成本)	226.154		181	226.154
	c ACE (血管紧张素抑制剂年成本)	1653.05		1323	1653.05		按照医疗保健类
	c screening for MA (微量蛋白尿筛查年成本)	166.18		133	166.18
	c screening for GRP (总蛋白尿筛查年成本)	71.2199		57	71.2199		吴晶
	c eye screening (眼部疾病筛查年成本)	408.577		327	408.577		DUAN X-control group
	c foot screening program (足部疾病筛查年成本)	1468.13		1175	1468.13		DUAN X-group
	c anti-depression treatment (抗抑郁治疗成本)	2380.24		1905	2380.24
	c screening for depression (抑郁症筛查成本)	92.461		74	92.461
	DIRECT COSTS CVD COMPLICATIONS (心血管并发症直接成本)（单位：元）	吴晶	[1]吴晶/[2]DUAN X	文献原始数据 （单位：元）	吴晶	DUAN X-control group(PMS后)2015年数据	DUAN X-group-2015年数据		1.19629
	c MI 1st year (心肌梗死第一年成本)	52141.7		41731	52141.7	19070	61274.1	87766.5	Duan X, Li Y, Liu Q, Liu L, Li C. Epidemiological characteristics, medical costs and healthcare resource utilization of diabetes-related complications among Chinese patients with type 2 diabetes mellitus. Expert Rev Pharmacoecon Outcomes Res. 2020 Oct;20(5):513-521.
	c MI 2nd+ years (心肌梗死第二年及以后成本)	16900.4		13526	16900.4	20301	41393.3	25232.1
	c angina 1st year (心绞痛第一年成本)	39279.7		31437	39279.7	19425.3	34564.2	45024.7
	c angina 2nd+ years (心绞痛第二年及以后成本)	12129.9		9708	12129.9	20982	30106	10915.3
	c CHF 1st year (充血性心力衰竭第一年成本)	28647.9		22928	28647.9	23828.5	32460.3	40274.4
	c CHF 2nd+ years (充血性心力衰竭第二年及以后成本)	8421.44		6740	8421.44	22177.1	39134.8	20285.7
	c stroke 1st year (中风第一年成本)	26826.2		21470	26826.2	16071.5	25569.8	38344.8
	c stroke 2nd+ years (中风第二年及以后成本)	11695.1		9360	11695.1	20408.7	33479	15635.4
	c stroke death within 30 days (中风30日内死亡成本)	30153.5		24133	30153.5	30153.5	30153.5	30153.4	吴晶数据
	c PVD 1st year (外周血管病变第一年成本)	27939.5		22361	27939.5	20494.6	26539.7	29564.4
	c PVD 2nd+ years (外周血管病变第二年及以后成本)	10859.2		8691	10859.2	26982.9	30035.3	3651.64
	DIRECT COSTS RENAL COMPLICATIONS (肾脏并发症直接成本)	吴晶	[1]吴晶/[2]DUAN X	文献原始数据 （单位：元）	吴晶	DUAN X-control group(PMS后)2015年数据	DUAN X-group-2015年数据
	HD costs 1st year (血液透析第一年成本)	93845.4		75108	93845.4	16873.8	73595.2	204477
	annual costs HD 2+ years (血液透析第二年及以后年成本)	79200.3		63387	79200.3	19737.6	125170	126127
	PD costs 1st year (腹膜透析第一年成本)	65106.3		52107	65106.3			65106.3
	annual costs PD 2+ years (腹膜透析第二年及以后年成本)	53103.8		42501	53103.8			53103.8
	RT costs 1st year (肾移植第一年成本)	281826		225556	281826			281826
	annual costs RT 2+ years (肾移植第二年及以后年成本)	74554.8		59669	74554.8			74554.8
	DIRECT COSTS ACUTE EVENTS (急性发作并发症直接成本)	吴晶	[1]吴晶/[2]DUAN X	文献原始数据 （单位：元）	吴晶	DUAN X-2015年数据	DUAN X-2020年数据
	c NSHE (非严重性低血糖事件成本)	0		0	0	564	674.706	8023.49
	c SHE 1 (严重低血糖事件1成本)	0				6143	7348.79	13652
	c SHE 2 (严重低血糖事件2成本)	6084.93		4870	6084.93	11412	13652
	c keto event (每次酮酸中毒成本)	12463.5		9975	12463.5			12463.5
	c lactic acid event (每次乳酸中毒成本)	12617.2		10098	12617.2			12617.2			CPI
	c edema onset (adv.ev.) (水肿第一年成本)	16280.6		13030	16280.6			16280.6			居民消费价格指数(上年=100)	2014年	2015年	2016年	2017年	2018年	2019年	2020年
	c edema follow up (adv.ev.) (水肿第二年及以后成本)	2141.6		1714	2141.6			2141.6			医疗保健	101.7	102.7	103.8	106	104.3	102.4	101.8	1.24947
											来源： 国家统计局, 医疗保健类居民消费价格指数[EB/OL]. https://data.stats.gov.cn/easyquery.htm?cn=C01&zb=A090305&sj=2019 https://data.stats.gov.cn/easyquery.htm?cn=C01&zb=A0901&sj=2019
	DIRECT COSTS EYE DISEASE (眼部并发症直接成本)	（单位：元）	[1]	文献原始数据 （单位：元）	吴晶
	c laser treatment (激光治疗成本)	2476.45		1982	2476.45			2476.45
	c cataract operation (白内障手术第一年成本)	10961.6		8773	10961.6			10961.6
	c following cataract operation (白内障手术第二年及以后成本)	279.882		224	279.882			279.882
	c blindness - year of onset (失明第一年成本)	2304.03		1844	2304.03			2304.03
	c blindness - following years (失明第二年及以后成本)	760.929		609	760.929			760.929
	DIRECT COSTS NEUROP/FOOT ULCER/AMP (神经病变/足部溃疡/截肢直接成本)	（单位：元）	[1]	文献原始数据 （单位：元）
	c neurop 1st year (神经系统疾病第一年成本)	18582.2		14872	18582.2			18582.2
	c neurop 2nd+ years (神经系统疾病第二年及以后成本)	7129.49		5706	7129.49			7129.49
	c amputation (event based) (每次截肢成本)	17292.7		13840	17292.7			17292.7
	c amputation Prosthesis (event based) (每次截肢后假肢成本	15529.7		12429	15529.7			15529.7
	c gangrene treatment (坏疽治疗成本)	30438.4		24361	30438.4			30438.4
	c infected ulcer (感染溃疡治疗成本)	25094.4		20084	25094.4			25094.4
	c standard uninfected ulcer (未感染溃疡治疗成本)	20882.4		16713	20882.4			20882.4
	QUALITY OF LIFE UTILITIES (效用值)	输入参数
	U T2 no complications (无合并疾病的2型糖尿病效用值)	0.785 ±0.007	模型默认参数
	DisU MI event (每次心肌梗死事件的负效用值)	-0.055 ±0.005
	U post MI (心肌梗死后效用值)	0.73 ±0.009
	U angina (心绞痛效用值)	0.695 ±0.01
	U CHF (充血性心力衰竭效用值)	0.677 ±0.01
	DisU stroke event (每次中风事件的负效用值)	-0.164 ±0.008
	U post Stroke (中风后效用值)	0.621 ±0.011
	U PVD (外周血管病变效用值)	0.724 ±0.008
	U MA (微量蛋白尿效用值)	0.785 ±0.007
	U GRP (大量蛋白尿效用值)	0.737 ±0.008
	U HD (血液透析效用值)	0.621 ±0.029
	U PD (腹膜透析效用值)	0.581 ±0.03
	U RT (肾移植效用值)	0.762 ±0.118
	U BDR (背景型糖尿病视网膜病变效用值)	0.745 ±0.021
	U BDR wrongly treated (背景型糖尿病视网膜病变错误治疗效用值)	0.745 ±0.022
	U PDR laser treated (增生型糖尿病视网膜病变激光治疗效用值)	0.715 ±0.022
	U PDR no Laser (增生型糖尿病视网膜病变未采用激光效用值)	0.715 ±0.022
	U ME (黄斑水肿效用值)	0.745 ±0.021
	U SVL Severe vision loss （严重的视力损失效用值)	0.711 ±0.01
	U cataract (白内障效用值)	0.769 ±0.016
	U neuropathy (神经病变效用值)	0.701 ±0.008
	U healed ulcer (溃疡治愈效用值)	0.785 ±0.007
	U active ulcer (活性溃疡效用值)	0.615 ±0.009
	DisU amp event (每次截肢事件的负效用值)	-0.28 ±0.011
	U post amputation (截肢后效用值)	0.505 ±0.0125
	DisU for NSHE (during daytime) (日间非严重低血糖负效用值)	-0.005 ± 0.0015			[3]
	DisU for NSHE (nocturnal) (夜间非严重低血糖负效用值)	-0.007 ±0.025			[3]
	DisU for SHE 1 (during daytime) (不需要医疗救助的日间严重低血糖负效用值)	-0.0183			[4]
	DisU for SHE 1 (nocturnal) (不需要医疗救助的夜间低血糖负效用值)	-0.0183			[4]
	DisU for SHE 2 (during daytime) (需要医疗救助日间严重低血糖负效用值)	-0.06±0.009			[3]
	DisU for SHE 2 (nocturnal) (需要医疗救助夜间严重低血糖负效用值)	-0.078 ±0.011			[3]
	DisU keto event (每次酮酸中毒负效用值)	0
	DisU LA event (每次乳酸中毒负效用值)	0
	DisU edema event (adv.ev.) (每次水肿发生的负效用值)	-0.01 ±0
	U post edema (adv.ev.) (水肿后效用值)	0.785 ±0.007
	U depression not treated (未治疗的抑郁症效用值)	0.785 ±0
	U depression treated (接受治疗的抑郁症效用值)	0.785 ±0
	[1] 吴晶 , 等. 中国2型糖尿病患者应用门冬胰岛素30与甘精胰岛素的成本-效果分析. 中国药学杂志, 2016, 51(3):242-247
	[2]Duan X, Li Y, Liu Q, Liu L, Li C. Epidemiological characteristics, medical costs and healthcare resource utilization of diabetes-related complications among Chinese patients with type 2 diabetes mellitus. Expert Rev Pharmacoecon Outcomes Res. 2020 Oct;20(5):513-521.
	[3] Evans M , Khunti K , Muhammad Mamdani,et al. Health-related quality of life associated with daytime and nocturnal hypoglycaemic events: a time trade-off survey in five countries[J]. Health and Quality of Life Outcomes, 2013, 11:90
	[4] Elizabeth Marrett, Larry Radican1, Michael J Davies, et al. Assessment of severity and frequency of self-reported hypoglycemia on quality of life in patients with type 2 diabetes treated with oral antihyperglycemic agents: A survey study. BMC Research Notes 2011, 4:251
	ECONOMICS V1	WU JING DATA
	ECONOMICS V2	DUAN X - CONTROL GROUP DATA	PFS匹配后数据
	ECONOMICS V3	DUAN X - GROUP DATA	匹配前数据

## Sheet: Treatment (effect)
	Treatment 参数-干预组治疗方案效果输入参数(IDegLira)
	PHYSIOLOGICAL PARAMETERS(生化指标)	MEAN(均值）	参数来源	单位转化mg/dl
	Change in baseline HbA1c（ HbA1c变化值）%	-1.9	Pei Y, Agner BR, Luo B, Dong X, Li D, Liu J, Liu L, Liu M, Lu Y, Nishida T, Xu X, Mu Y. DUAL II China: Superior HbA1c reductions and weight loss with insulin degludec/liraglutide (IDegLira) versus insulin degludec in a randomized trial of Chinese people with type 2 diabetes inadequately controlled on basal insulin. Diabetes Obes Metab. 2021 Dec;23(12):2687-2696.
	Change in baseline SBP（收缩压变化值）mmHg	-3.5	DUAL II China-Supplement
	Change in baseline DBP（舒张压变化值）mmHg	0.1	DUAL II China-Supplement
	Change in baseline T-Chol（总胆固醇变化值）mg/dL	-13.1478	DUAL II China-Supplement	38.67
	Change in baseline LDL（低密度脂蛋白变化值）mg/dL	-10.0542	DUAL II China-Supplement	38.67
	Change in baseline HDL（高密度脂蛋白变化值）mg/dL	0	DUAL II China-Supplement	38.67
	Change in baseline TRIG（甘油三酯变化值）mg/dL	-14.1712	DUAL II China-Supplement	88.57
	Change in baseline BMI（BMI变化值）kg/m2	-0.242215	weight, height来自DUAL II China
	Change in eGFR（估计肾小球滤过率变化值）ml/min/1.73m2
	Change in baseline WHR（腰臀比变化值）					ETD	-0.87	waist circumference
	Adverse events	Rate	参数来源
	Non-server hypoglycemia/100 pt.yrs	25	Pei Y, Agner BR, Luo B, Dong X, Li D, Liu J, Liu L, Liu M, Lu Y, Nishida T, Xu X, Mu Y. DUAL II China: Superior HbA1c reductions and weight loss with insulin degludec/liraglutide (IDegLira) versus insulin degludec in a randomized trial of Chinese people with type 2 diabetes inadequately controlled on basal insulin. Diabetes Obes Metab. 2021 Dec;23(12):2687-2696.
	Proportion of nocturnal hypoglycemia of all NSHE	0.236	Pei Y, Agner BR, Luo B, Dong X, Li D, Liu J, Liu L, Liu M, Lu Y, Nishida T, Xu X, Mu Y. DUAL II China: Superior HbA1c reductions and weight loss with insulin degludec/liraglutide (IDegLira) versus insulin degludec in a randomized trial of Chinese people with type 2 diabetes inadequately controlled on basal insulin. Diabetes Obes Metab. 2021 Dec;23(12):2687-2696.
	SH1/100 pt.yrs	0	Pei Y, Agner BR, Luo B, Dong X, Li D, Liu J, Liu L, Liu M, Lu Y, Nishida T, Xu X, Mu Y. DUAL II China: Superior HbA1c reductions and weight loss with insulin degludec/liraglutide (IDegLira) versus insulin degludec in a randomized trial of Chinese people with type 2 diabetes inadequately controlled on basal insulin. Diabetes Obes Metab. 2021 Dec;23(12):2687-2696.
	SH2/100 pt.yrs	0	Pei Y, Agner BR, Luo B, Dong X, Li D, Liu J, Liu L, Liu M, Lu Y, Nishida T, Xu X, Mu Y. DUAL II China: Superior HbA1c reductions and weight loss with insulin degludec/liraglutide (IDegLira) versus insulin degludec in a randomized trial of Chinese people with type 2 diabetes inadequately controlled on basal insulin. Diabetes Obes Metab. 2021 Dec;23(12):2687-2696.
	Treatment 参数-对照组治疗方案效果输入参数(IDeg)
	PHYSIOLOGICAL PARAMETERS(生化指标)	MEAN(均值）	参数来源	单位转化mg/dl
	Change in baseline HbA1c（ HbA1c变化值）%	-1	Pei Y, Agner BR, Luo B, Dong X, Li D, Liu J, Liu L, Liu M, Lu Y, Nishida T, Xu X, Mu Y. DUAL II China: Superior HbA1c reductions and weight loss with insulin degludec/liraglutide (IDegLira) versus insulin degludec in a randomized trial of Chinese people with type 2 diabetes inadequately controlled on basal insulin. Diabetes Obes Metab. 2021 Dec;23(12):2687-2696.
	Change in baseline SBP（收缩压变化值）mmHg	-0.1
	Change in baseline DBP（舒张压变化值）mmHg	-0.3
	Change in baseline T-Chol（总胆固醇变化值）mg/dL	-6.1872	Pei Y, Agner BR, Luo B, Dong X, Li D, Liu J, Liu L, Liu M, Lu Y, Nishida T, Xu X, Mu Y. DUAL II China: Superior HbA1c reductions and weight loss with insulin degludec/liraglutide (IDegLira) versus insulin degludec in a randomized trial of Chinese people with type 2 diabetes inadequately controlled on basal insulin. Diabetes Obes Metab. 2021 Dec;23(12):2687-2696.	38.67
	Change in baseline LDL（低密度脂蛋白变化值）mg/dL	-4.2537	Pei Y, Agner BR, Luo B, Dong X, Li D, Liu J, Liu L, Liu M, Lu Y, Nishida T, Xu X, Mu Y. DUAL II China: Superior HbA1c reductions and weight loss with insulin degludec/liraglutide (IDegLira) versus insulin degludec in a randomized trial of Chinese people with type 2 diabetes inadequately controlled on basal insulin. Diabetes Obes Metab. 2021 Dec;23(12):2687-2696.	38.67
	Change in baseline HDL（高密度脂蛋白变化值）mg/dL	1.1601	Pei Y, Agner BR, Luo B, Dong X, Li D, Liu J, Liu L, Liu M, Lu Y, Nishida T, Xu X, Mu Y. DUAL II China: Superior HbA1c reductions and weight loss with insulin degludec/liraglutide (IDegLira) versus insulin degludec in a randomized trial of Chinese people with type 2 diabetes inadequately controlled on basal insulin. Diabetes Obes Metab. 2021 Dec;23(12):2687-2696.	38.67
	Change in baseline TRIG（甘油三酯变化值）mg/dL	-12.3998	Pei Y, Agner BR, Luo B, Dong X, Li D, Liu J, Liu L, Liu M, Lu Y, Nishida T, Xu X, Mu Y. DUAL II China: Superior HbA1c reductions and weight loss with insulin degludec/liraglutide (IDegLira) versus insulin degludec in a randomized trial of Chinese people with type 2 diabetes inadequately controlled on basal insulin. Diabetes Obes Metab. 2021 Dec;23(12):2687-2696.	88.57
	Change in baseline BMI（BMI变化值）kg/m2	0.138408	weight, height来自DUAL II China
	Change in eGFR（估计肾小球滤过率变化值）ml/min/1.73m2
	Change in baseline WHR（腰臀比变化值）
	Adverse events	Rate	参数来源
	Non-server hypoglycemia/100 pt.yrs	48.3	Pei Y, Agner BR, Luo B, Dong X, Li D, Liu J, Liu L, Liu M, Lu Y, Nishida T, Xu X, Mu Y. DUAL II China: Superior HbA1c reductions and weight loss with insulin degludec/liraglutide (IDegLira) versus insulin degludec in a randomized trial of Chinese people with type 2 diabetes inadequately controlled on basal insulin. Diabetes Obes Metab. 2021 Dec;23(12):2687-2696.
	Proportion of nocturnal hypoglycemia of all NSHE	0.221532	Pei Y, Agner BR, Luo B, Dong X, Li D, Liu J, Liu L, Liu M, Lu Y, Nishida T, Xu X, Mu Y. DUAL II China: Superior HbA1c reductions and weight loss with insulin degludec/liraglutide (IDegLira) versus insulin degludec in a randomized trial of Chinese people with type 2 diabetes inadequately controlled on basal insulin. Diabetes Obes Metab. 2021 Dec;23(12):2687-2696.
	SH1/100 pt.yrs	0	Pei Y, Agner BR, Luo B, Dong X, Li D, Liu J, Liu L, Liu M, Lu Y, Nishida T, Xu X, Mu Y. DUAL II China: Superior HbA1c reductions and weight loss with insulin degludec/liraglutide (IDegLira) versus insulin degludec in a randomized trial of Chinese people with type 2 diabetes inadequately controlled on basal insulin. Diabetes Obes Metab. 2021 Dec;23(12):2687-2696.
	SH2/100 pt.yrs	0
	Treatment 参数-对照组治疗方案效果输入参数(IGlar)
		输入参数		输入参数	参数来源
	PHYSIOLOGICAL PARAMETERS(生化指标)	MEAN(均值）		SE/SD(标准差/方差）
	Change in baseline HbA1c（ HbA1c变化值）%	-1.53
	Change in baseline SBP（收缩压变化值）mmHg
	Change in baseline DBP（舒张压变化值）mmHg
	Change in baseline T-Chol（总胆固醇变化值）mg/dL	-3.0936	38.67
	Change in baseline LDL（低密度脂蛋白变化值）mg/dL	2.7069	38.67
	Change in baseline HDL（高密度脂蛋白变化值）mg/dL	1.9335	38.67
	Change in baseline TRIG（甘油三酯变化值）mg/dL	-27.4567	88.57
	Change in baseline BMI（BMI变化值）kg/m2	0.138408
	Change in eGFR（估计肾小球滤过率变化值）ml/min/1.73m2
	Change in baseline WHR（腰臀比变化值）
	Adverse events	V1-220225	参数来源
	Non-server hypoglycemia/100 pt.yrs	1591.48
	SH1/100 pt.yrs	2.6726
	SH2/100 pt.yrs	0.3486
	Treatment 参数-对照组治疗方案效果输入参数(Lira)
		输入参数		输入参数	参数来源
	PHYSIOLOGICAL PARAMETERS(生化指标)	MEAN(均值）		SE/SD(标准差/方差）
	Change in baseline HbA1c（ HbA1c变化值）%	-1.16
	Change in baseline SBP（收缩压变化值）mmHg
	Change in baseline DBP（舒张压变化值）mmHg
	Change in baseline T-Chol（总胆固醇变化值）mg/dL	-11.2143	38.67
	Change in baseline LDL（低密度脂蛋白变化值）mg/dL	-7.3473	38.67
	Change in baseline HDL（高密度脂蛋白变化值）mg/dL	-0.7734	38.67
	Change in baseline TRIG（甘油三酯变化值）mg/dL	-11.5141	88.57
	Change in baseline BMI（BMI变化值）kg/m2	-1.27
	Change in eGFR（估计肾小球滤过率变化值）ml/min/1.73m2
	Change in baseline WHR（腰臀比变化值）
	Adverse events	V1-220225	参数来源
	Non-server hypoglycemia/100 pt.yrs
	SH1/100 pt.yrs
	SH2/100 pt.yrs
		CORE classification	ADA classification
		NSHE	symptomatic hypoglycemia
		SHE1 and 2	severe hypoglycemia
	Treatment 参数-强化治疗方案效果输入参数(IGlar+IAsp)
	PHYSIOLOGICAL PARAMETERS(生化指标)	MEAN(均值）	参数来源	单位转化mg/dl
	Change in baseline HbA1c（ HbA1c变化值）%	-1.46	https://clinicaltrials.gov/ct2/show/results/NCT02420262?term=NCT02420262&draw=2&rank=1&view=results
	Change in baseline SBP（收缩压变化值）mmHg	-1.2	Billings LK, Doshi A, Gouet D, et al. Efficacy and Safety of IDegLira Versus Basal-Bolus Insulin Therapy in Patients With Type 2 Diabetes Uncontrolled on Metformin and Basal Insulin: The DUAL VII Randomized Clinical Trial. Diabetes Care. 2018;41(5):1009-1016.
	Change in baseline DBP（舒张压变化值）mmHg
	Change in baseline T-Chol（总胆固醇变化值）mg/dL	2.3202	Billings LK, Doshi A, Gouet D, et al. Efficacy and Safety of IDegLira Versus Basal-Bolus Insulin Therapy in Patients With Type 2 Diabetes Uncontrolled on Metformin and Basal Insulin: The DUAL VII Randomized Clinical Trial. Diabetes Care. 2018;41(5):1009-1016.	38.67
	Change in baseline LDL（低密度脂蛋白变化值）mg/dL	2.3202	Billings LK, Doshi A, Gouet D, et al. Efficacy and Safety of IDegLira Versus Basal-Bolus Insulin Therapy in Patients With Type 2 Diabetes Uncontrolled on Metformin and Basal Insulin: The DUAL VII Randomized Clinical Trial. Diabetes Care. 2018;41(5):1009-1016.	38.67
	Change in baseline HDL（高密度脂蛋白变化值）mg/dL	1.9335	Billings LK, Doshi A, Gouet D, et al. Efficacy and Safety of IDegLira Versus Basal-Bolus Insulin Therapy in Patients With Type 2 Diabetes Uncontrolled on Metformin and Basal Insulin: The DUAL VII Randomized Clinical Trial. Diabetes Care. 2018;41(5):1009-1016.	38.67
	Change in baseline TRIG（甘油三酯变化值）mg/dL	-10.6284	Billings LK, Doshi A, Gouet D, et al. Efficacy and Safety of IDegLira Versus Basal-Bolus Insulin Therapy in Patients With Type 2 Diabetes Uncontrolled on Metformin and Basal Insulin: The DUAL VII Randomized Clinical Trial. Diabetes Care. 2018;41(5):1009-1016.	88.57		BMI=weight/height2	weight	height的平方
	Change in baseline BMI（BMI变化值）kg/m2	0.934467	Billings LK, Doshi A, Gouet D, et al. Efficacy and Safety of IDegLira Versus Basal-Bolus Insulin Therapy in Patients With Type 2 Diabetes Uncontrolled on Metformin and Basal Insulin: The DUAL VII Randomized Clinical Trial. Diabetes Care. 2018;41(5):1009-1016.		baseline	31.7	88.2	2.78233
	Change in eGFR（估计肾小球滤过率变化值）ml/min/1.73m2				endpoint	32.6345	90.8
	Change in baseline WHR（腰臀比变化值）
	Adverse events	Rate	参数来源
	Non-server hypoglycemia/100 pt.yrs	809	Billings LK, Doshi A, Gouet D, et al. Efficacy and Safety of IDegLira Versus Basal-Bolus Insulin Therapy in Patients With Type 2 Diabetes Uncontrolled on Metformin and Basal Insulin: The DUAL VII Randomized Clinical Trial. Diabetes Care. 2018;41(5):1009-1016.
	SH1/100 pt.yrs	0	Billings LK, Doshi A, Gouet D, et al. Efficacy and Safety of IDegLira Versus Basal-Bolus Insulin Therapy in Patients With Type 2 Diabetes Uncontrolled on Metformin and Basal Insulin: The DUAL VII Randomized Clinical Trial. Diabetes Care. 2018;41(5):1009-1016.
	SH2/100 pt.yrs	8	Billings LK, Doshi A, Gouet D, et al. Efficacy and Safety of IDegLira Versus Basal-Bolus Insulin Therapy in Patients With Type 2 Diabetes Uncontrolled on Metformin and Basal Insulin: The DUAL VII Randomized Clinical Trial. Diabetes Care. 2018;41(5):1009-1016.

## Sheet: Economics-new
	Economics 参数-并发症、疾病管理成本及效用值输入参数
	MANAGEMENT COSTS (疾病管理成本)	成本（单位：元）		参考文献	文献原始数据（单位：元）	折算后数据（折算至2022年）					2022年国民经济顶住压力再上新台阶 (stats.gov.cn)
	c statins (他汀类药物年成本)	2869.78		Wu J, He X, Liu Y. The cost-effectiveness analysis of insulin aspart 30 and insulin glargine in patients with type 2 diabetes mellitus in China. Chin J Pharm. 2016;3:242-247.	2274	2869.78
	c aspirin (阿司匹林年成本)	228.421		Wu J, He X, Liu Y. The cost-effectiveness analysis of insulin aspart 30 and insulin glargine in patients with type 2 diabetes mellitus in China. Chin J Pharm. 2016;3:242-247.	181	228.421
	c ACE (血管紧张素抑制剂年成本)	1669.62		Wu J, He X, Liu Y. The cost-effectiveness analysis of insulin aspart 30 and insulin glargine in patients with type 2 diabetes mellitus in China. Chin J Pharm. 2016;3:242-247.	1323	1669.62
	c screening for MA (微量蛋白尿筛查年成本)	167.846		Wu J, He X, Liu Y. The cost-effectiveness analysis of insulin aspart 30 and insulin glargine in patients with type 2 diabetes mellitus in China. Chin J Pharm. 2016;3:242-247.	133	167.846
	c screening for GRP (总蛋白尿筛查年成本)	71.9338		Wu J, He X, Liu Y. The cost-effectiveness analysis of insulin aspart 30 and insulin glargine in patients with type 2 diabetes mellitus in China. Chin J Pharm. 2016;3:242-247.	57	71.9338
	c eye screening (眼部疾病筛查年成本)	412.673		Wu J, He X, Liu Y. The cost-effectiveness analysis of insulin aspart 30 and insulin glargine in patients with type 2 diabetes mellitus in China. Chin J Pharm. 2016;3:242-247.	327	412.673
	c foot screening program (足部疾病筛查年成本)	1482.85		Wu J, He X, Liu Y. The cost-effectiveness analysis of insulin aspart 30 and insulin glargine in patients with type 2 diabetes mellitus in China. Chin J Pharm. 2016;3:242-247.	1175	1482.85
	c anti-depression treatment (抗抑郁治疗成本)	2404.1		Wu J, He X, Liu Y. The cost-effectiveness analysis of insulin aspart 30 and insulin glargine in patients with type 2 diabetes mellitus in China. Chin J Pharm. 2016;3:242-247.	1905	2404.1
	c screening for depression (抑郁症筛查成本)	93.3878		Wu J, He X, Liu Y. The cost-effectiveness analysis of insulin aspart 30 and insulin glargine in patients with type 2 diabetes mellitus in China. Chin J Pharm. 2016;3:242-247.	74	93.3878
	DIRECT COSTS CVD COMPLICATIONS (心血管并发症直接成本)（单位：元）	成本（单位：元）			文献原始数据（单位：元）	折算后数据（折算至2022年）
	c MI 1st year (心肌梗死第一年成本)	80620		Su W, Li C, Zhang L, Lin Z, Tan J, Xuan J. Meta-Analysis and Cost-Effectiveness Analysis of Insulin Glargine 100 U/mL Versus Insulin Degludec for the Treatment of Type 2 Diabetes in China. Diabetes Ther. 2019 Oct;10(5):1969-1984.	73414	80620
	c MI 2nd+ years (心肌梗死第二年及以后成本)	25484.9		Su W, Li C, Zhang L, Lin Z, Tan J, Xuan J. Meta-Analysis and Cost-Effectiveness Analysis of Insulin Glargine 100 U/mL Versus Insulin Degludec for the Treatment of Type 2 Diabetes in China. Diabetes Ther. 2019 Oct;10(5):1969-1984.	23207	25484.9
	c angina 1st year (心绞痛第一年成本)	38969.1		Su W, Li C, Zhang L, Lin Z, Tan J, Xuan J. Meta-Analysis and Cost-Effectiveness Analysis of Insulin Glargine 100 U/mL Versus Insulin Degludec for the Treatment of Type 2 Diabetes in China. Diabetes Ther. 2019 Oct;10(5):1969-1984.	35486	38969.1
	c angina 2nd+ years (心绞痛第二年及以后成本)	11024.4		Su W, Li C, Zhang L, Lin Z, Tan J, Xuan J. Meta-Analysis and Cost-Effectiveness Analysis of Insulin Glargine 100 U/mL Versus Insulin Degludec for the Treatment of Type 2 Diabetes in China. Diabetes Ther. 2019 Oct;10(5):1969-1984.	10039	11024.4
	c CHF 1st year (充血性心力衰竭第一年成本)	38623.2		Su W, Li C, Zhang L, Lin Z, Tan J, Xuan J. Meta-Analysis and Cost-Effectiveness Analysis of Insulin Glargine 100 U/mL Versus Insulin Degludec for the Treatment of Type 2 Diabetes in China. Diabetes Ther. 2019 Oct;10(5):1969-1984.	35171	38623.2
	c CHF 2nd+ years (充血性心力衰竭第二年及以后成本)	20489.4		Su W, Li C, Zhang L, Lin Z, Tan J, Xuan J. Meta-Analysis and Cost-Effectiveness Analysis of Insulin Glargine 100 U/mL Versus Insulin Degludec for the Treatment of Type 2 Diabetes in China. Diabetes Ther. 2019 Oct;10(5):1969-1984.	18658	20489.4
	c stroke 1st year (中风第一年成本)	31923.4		Su W, Li C, Zhang L, Lin Z, Tan J, Xuan J. Meta-Analysis and Cost-Effectiveness Analysis of Insulin Glargine 100 U/mL Versus Insulin Degludec for the Treatment of Type 2 Diabetes in China. Diabetes Ther. 2019 Oct;10(5):1969-1984.	29070	31923.4					CPI
	c stroke 2nd+ years (中风第二年及以后成本)	15792.6		Su W, Li C, Zhang L, Lin Z, Tan J, Xuan J. Meta-Analysis and Cost-Effectiveness Analysis of Insulin Glargine 100 U/mL Versus Insulin Degludec for the Treatment of Type 2 Diabetes in China. Diabetes Ther. 2019 Oct;10(5):1969-1984.	14381	15792.6					居民消费价格指数(上年=100)	2014年	2015年	2016年	2017年	2018年	2019年	2020年	2021年	2022年
	c stroke death within 30 days (中风30日内死亡成本)	17446.4		Su W, Li C, Zhang L, Lin Z, Tan J, Xuan J. Meta-Analysis and Cost-Effectiveness Analysis of Insulin Glargine 100 U/mL Versus Insulin Degludec for the Treatment of Type 2 Diabetes in China. Diabetes Ther. 2019 Oct;10(5):1969-1984.	15887	17446.4					医疗保健	101.7	102.7	103.8	106	104.3	102.4	101.8	100.4	100.6
	c PVD 1st year (外周血管病变第一年成本)	23473.1		Su W, Li C, Zhang L, Lin Z, Tan J, Xuan J. Meta-Analysis and Cost-Effectiveness Analysis of Insulin Glargine 100 U/mL Versus Insulin Degludec for the Treatment of Type 2 Diabetes in China. Diabetes Ther. 2019 Oct;10(5):1969-1984.	21375	23473.1					来源： 国家统计局, 医疗保健类居民消费价格指数[EB/OL]. https://data.stats.gov.cn/easyquery.htm?cn=C01&zb=A090405&sj=2020
	c PVD 2nd+ years (外周血管病变第二年及以后成本)	3687.61		Su W, Li C, Zhang L, Lin Z, Tan J, Xuan J. Meta-Analysis and Cost-Effectiveness Analysis of Insulin Glargine 100 U/mL Versus Insulin Degludec for the Treatment of Type 2 Diabetes in China. Diabetes Ther. 2019 Oct;10(5):1969-1984.	3358	3687.61
	DIRECT COSTS RENAL COMPLICATIONS (肾脏并发症直接成本)	成本（单位：元）			文献原始数据（单位：元）	折算后数据（折算至2022年）
	HD costs 1st year (血液透析第一年成本)	158396		Su W, Li C, Zhang L, Lin Z, Tan J, Xuan J. Meta-Analysis and Cost-Effectiveness Analysis of Insulin Glargine 100 U/mL Versus Insulin Degludec for the Treatment of Type 2 Diabetes in China. Diabetes Ther. 2019 Oct;10(5):1969-1984.	144238	158396						CPI
	annual costs HD 2+ years (血液透析第二年及以后年成本)	127391		Su W, Li C, Zhang L, Lin Z, Tan J, Xuan J. Meta-Analysis and Cost-Effectiveness Analysis of Insulin Glargine 100 U/mL Versus Insulin Degludec for the Treatment of Type 2 Diabetes in China. Diabetes Ther. 2019 Oct;10(5):1969-1984.	116005	127391					2017~2022	1.09816
	PD costs 1st year (腹膜透析第一年成本)	65759.7		Su W, Li C, Zhang L, Lin Z, Tan J, Xuan J. Meta-Analysis and Cost-Effectiveness Analysis of Insulin Glargine 100 U/mL Versus Insulin Degludec for the Treatment of Type 2 Diabetes in China. Diabetes Ther. 2019 Oct;10(5):1969-1984.	59882	65759.7					2013~2022	1.262
	annual costs PD 2+ years (腹膜透析第二年及以后年成本)	53636.1		Su W, Li C, Zhang L, Lin Z, Tan J, Xuan J. Meta-Analysis and Cost-Effectiveness Analysis of Insulin Glargine 100 U/mL Versus Insulin Degludec for the Treatment of Type 2 Diabetes in China. Diabetes Ther. 2019 Oct;10(5):1969-1984.	48842	53636.1					2015~2022	1.20828
	RT costs 1st year (肾移植第一年成本)	284651		Su W, Li C, Zhang L, Lin Z, Tan J, Xuan J. Meta-Analysis and Cost-Effectiveness Analysis of Insulin Glargine 100 U/mL Versus Insulin Degludec for the Treatment of Type 2 Diabetes in China. Diabetes Ther. 2019 Oct;10(5):1969-1984.	259208	284651
	annual costs RT 2+ years (肾移植第二年及以后年成本)	75302.7		Su W, Li C, Zhang L, Lin Z, Tan J, Xuan J. Meta-Analysis and Cost-Effectiveness Analysis of Insulin Glargine 100 U/mL Versus Insulin Degludec for the Treatment of Type 2 Diabetes in China. Diabetes Ther. 2019 Oct;10(5):1969-1984.	68572	75302.7
	DIRECT COSTS ACUTE EVENTS (急性发作并发症直接成本)	成本（单位：元）			文献原始数据（单位：元）	折算后数据（折算至2022年）
	c NSHE (非严重性低血糖事件成本)	879.622		Su W, Li C, Zhang L, Lin Z, Tan J, Xuan J. Meta-Analysis and Cost-Effectiveness Analysis of Insulin Glargine 100 U/mL Versus Insulin Degludec for the Treatment of Type 2 Diabetes in China. Diabetes Ther. 2019 Oct;10(5):1969-1984.	801	879.622
	c SHE 1 (严重低血糖事件1成本)	879.622		Su W, Li C, Zhang L, Lin Z, Tan J, Xuan J. Meta-Analysis and Cost-Effectiveness Analysis of Insulin Glargine 100 U/mL Versus Insulin Degludec for the Treatment of Type 2 Diabetes in China. Diabetes Ther. 2019 Oct;10(5):1969-1984.	801	879.622
	c SHE 2 (严重低血糖事件2成本)	13789.5		Su W, Li C, Zhang L, Lin Z, Tan J, Xuan J. Meta-Analysis and Cost-Effectiveness Analysis of Insulin Glargine 100 U/mL Versus Insulin Degludec for the Treatment of Type 2 Diabetes in China. Diabetes Ther. 2019 Oct;10(5):1969-1984.	12557	13789.5
	c keto event (每次酮酸中毒成本)	13318.4		Su W, Li C, Zhang L, Lin Z, Tan J, Xuan J. Meta-Analysis and Cost-Effectiveness Analysis of Insulin Glargine 100 U/mL Versus Insulin Degludec for the Treatment of Type 2 Diabetes in China. Diabetes Ther. 2019 Oct;10(5):1969-1984.	12128	13318.4
	c lactic acid event (每次乳酸中毒成本)	9114.69		Su W, Li C, Zhang L, Lin Z, Tan J, Xuan J. Meta-Analysis and Cost-Effectiveness Analysis of Insulin Glargine 100 U/mL Versus Insulin Degludec for the Treatment of Type 2 Diabetes in China. Diabetes Ther. 2019 Oct;10(5):1969-1984.	8300	9114.69
	c edema onset (adv.ev.) (水肿第一年成本)	616.065		Su W, Li C, Zhang L, Lin Z, Tan J, Xuan J. Meta-Analysis and Cost-Effectiveness Analysis of Insulin Glargine 100 U/mL Versus Insulin Degludec for the Treatment of Type 2 Diabetes in China. Diabetes Ther. 2019 Oct;10(5):1969-1984.	561	616.065
	c edema follow up (adv.ev.) (水肿第二年及以后成本)	616.065		Su W, Li C, Zhang L, Lin Z, Tan J, Xuan J. Meta-Analysis and Cost-Effectiveness Analysis of Insulin Glargine 100 U/mL Versus Insulin Degludec for the Treatment of Type 2 Diabetes in China. Diabetes Ther. 2019 Oct;10(5):1969-1984.	561	616.065	假设与第一年一致
	DIRECT COSTS EYE DISEASE (眼部并发症直接成本)	成本（单位：元）			文献原始数据 （单位：元）	折算后数据（折算至2022年）
	c laser treatment (激光治疗成本)	6904.1		Su W, Li C, Zhang L, Lin Z, Tan J, Xuan J. Meta-Analysis and Cost-Effectiveness Analysis of Insulin Glargine 100 U/mL Versus Insulin Degludec for the Treatment of Type 2 Diabetes in China. Diabetes Ther. 2019 Oct;10(5):1969-1984.	6287	6904.1
	c cataract operation (白内障手术第一年成本)	11353.8		Su W, Li C, Zhang L, Lin Z, Tan J, Xuan J. Meta-Analysis and Cost-Effectiveness Analysis of Insulin Glargine 100 U/mL Versus Insulin Degludec for the Treatment of Type 2 Diabetes in China. Diabetes Ther. 2019 Oct;10(5):1969-1984.	10339	11353.8
	c following cataract operation (白内障手术第二年及以后成本)	397.532		Su W, Li C, Zhang L, Lin Z, Tan J, Xuan J. Meta-Analysis and Cost-Effectiveness Analysis of Insulin Glargine 100 U/mL Versus Insulin Degludec for the Treatment of Type 2 Diabetes in China. Diabetes Ther. 2019 Oct;10(5):1969-1984.	362	397.532
	c blindness - year of onset (失明第一年成本)	2326.99		Su W, Li C, Zhang L, Lin Z, Tan J, Xuan J. Meta-Analysis and Cost-Effectiveness Analysis of Insulin Glargine 100 U/mL Versus Insulin Degludec for the Treatment of Type 2 Diabetes in China. Diabetes Ther. 2019 Oct;10(5):1969-1984.	2119	2326.99
	c blindness - following years (失明第二年及以后成本)	768.709		Su W, Li C, Zhang L, Lin Z, Tan J, Xuan J. Meta-Analysis and Cost-Effectiveness Analysis of Insulin Glargine 100 U/mL Versus Insulin Degludec for the Treatment of Type 2 Diabetes in China. Diabetes Ther. 2019 Oct;10(5):1969-1984.	700	768.709
	DIRECT COSTS NEUROP/FOOT ULCER/AMP (神经病变/足部溃疡/截肢直接成本)	成本（单位：元）			文献原始数据 （单位：元）	折算后数据（折算至2022年）
	c neurop 1st year (神经系统疾病第一年成本)	18768.6		Su W, Li C, Zhang L, Lin Z, Tan J, Xuan J. Meta-Analysis and Cost-Effectiveness Analysis of Insulin Glargine 100 U/mL Versus Insulin Degludec for the Treatment of Type 2 Diabetes in China. Diabetes Ther. 2019 Oct;10(5):1969-1984.	17091	18768.6
	c neurop 2nd+ years (神经系统疾病第二年及以后成本)	7200.6		Su W, Li C, Zhang L, Lin Z, Tan J, Xuan J. Meta-Analysis and Cost-Effectiveness Analysis of Insulin Glargine 100 U/mL Versus Insulin Degludec for the Treatment of Type 2 Diabetes in China. Diabetes Ther. 2019 Oct;10(5):1969-1984.	6557	7200.6
	c amputation (event based) (每次截肢成本)	17466.2		Su W, Li C, Zhang L, Lin Z, Tan J, Xuan J. Meta-Analysis and Cost-Effectiveness Analysis of Insulin Glargine 100 U/mL Versus Insulin Degludec for the Treatment of Type 2 Diabetes in China. Diabetes Ther. 2019 Oct;10(5):1969-1984.	15905	17466.2
	c amputation Prosthesis (event based) (每次截肢后假肢成本	15685		Su W, Li C, Zhang L, Lin Z, Tan J, Xuan J. Meta-Analysis and Cost-Effectiveness Analysis of Insulin Glargine 100 U/mL Versus Insulin Degludec for the Treatment of Type 2 Diabetes in China. Diabetes Ther. 2019 Oct;10(5):1969-1984.	14283	15685
	c gangrene treatment (坏疽治疗成本)	16427.3		Su W, Li C, Zhang L, Lin Z, Tan J, Xuan J. Meta-Analysis and Cost-Effectiveness Analysis of Insulin Glargine 100 U/mL Versus Insulin Degludec for the Treatment of Type 2 Diabetes in China. Diabetes Ther. 2019 Oct;10(5):1969-1984.	14959	16427.3
	c after healed ulcer (溃疡治愈后成本)	5932.23		Su W, Li C, Zhang L, Lin Z, Tan J, Xuan J. Meta-Analysis and Cost-Effectiveness Analysis of Insulin Glargine 100 U/mL Versus Insulin Degludec for the Treatment of Type 2 Diabetes in China. Diabetes Ther. 2019 Oct;10(5):1969-1984.	5402	5932.23
	c infected ulcer (感染溃疡治疗成本)	25345.4		Su W, Li C, Zhang L, Lin Z, Tan J, Xuan J. Meta-Analysis and Cost-Effectiveness Analysis of Insulin Glargine 100 U/mL Versus Insulin Degludec for the Treatment of Type 2 Diabetes in China. Diabetes Ther. 2019 Oct;10(5):1969-1984.	23080	25345.4
	c standard uninfected ulcer (未感染溃疡治疗成本)	21092.3		Su W, Li C, Zhang L, Lin Z, Tan J, Xuan J. Meta-Analysis and Cost-Effectiveness Analysis of Insulin Glargine 100 U/mL Versus Insulin Degludec for the Treatment of Type 2 Diabetes in China. Diabetes Ther. 2019 Oct;10(5):1969-1984.	19207	21092.3
	c healed ulcer history of amputation (有截肢史的溃疡治愈后成本)	5932.23		Su W, Li C, Zhang L, Lin Z, Tan J, Xuan J. Meta-Analysis and Cost-Effectiveness Analysis of Insulin Glargine 100 U/mL Versus Insulin Degludec for the Treatment of Type 2 Diabetes in China. Diabetes Ther. 2019 Oct;10(5):1969-1984.	5402	5932.23
	QUALITY OF LIFE UTILITIES (效用值)	更新后参数	SD	参考文献				输入参数	SE/SD
	U T2 no complications (无合并疾病的2型糖尿病效用值)	0.936	0.12	Li C, Zhou H, Wang P. Health utility of type 2 diabetes patients using basal insulin in China: results from the BEYOND II study. Acta Diabetol. 2021;58(3):329-339.				0.785	0.007	Wu J, He X, Liu Y. The cost-effectiveness analysis of insulin aspart 30 and insulin glargine in patients with type 2 diabetes mellitus in China. Chin J Pharm. 2016;3:242-247.
	DisU MI event (每次心肌梗死事件的负效用值)	-0.05		Li C, Zhou H, Wang P. Health utility of type 2 diabetes patients using basal insulin in China: results from the BEYOND II study. Acta Diabetol. 2021;58(3):329-339.				-0.055	0.005	Wu J, He X, Liu Y. The cost-effectiveness analysis of insulin aspart 30 and insulin glargine in patients with type 2 diabetes mellitus in China. Chin J Pharm. 2016;3:242-247.
	U post MI (心肌梗死后效用值)	0.886	0.154	Li C, Zhou H, Wang P. Health utility of type 2 diabetes patients using basal insulin in China: results from the BEYOND II study. Acta Diabetol. 2021;58(3):329-339.				0.73	0.009	Wu J, He X, Liu Y. The cost-effectiveness analysis of insulin aspart 30 and insulin glargine in patients with type 2 diabetes mellitus in China. Chin J Pharm. 2016;3:242-247.
	U angina (心绞痛效用值)	0.868	0.177	Li C, Zhou H, Wang P. Health utility of type 2 diabetes patients using basal insulin in China: results from the BEYOND II study. Acta Diabetol. 2021;58(3):329-339.				0.695	0.01	Wu J, He X, Liu Y. The cost-effectiveness analysis of insulin aspart 30 and insulin glargine in patients with type 2 diabetes mellitus in China. Chin J Pharm. 2016;3:242-247.
	U CHF (充血性心力衰竭效用值)	0.75	0.224	Li C, Zhou H, Wang P. Health utility of type 2 diabetes patients using basal insulin in China: results from the BEYOND II study. Acta Diabetol. 2021;58(3):329-339.				0.677	0.01	Wu J, He X, Liu Y. The cost-effectiveness analysis of insulin aspart 30 and insulin glargine in patients with type 2 diabetes mellitus in China. Chin J Pharm. 2016;3:242-247.
	DisU stroke event (每次中风事件的负效用值)	-0.106		Li C, Zhou H, Wang P. Health utility of type 2 diabetes patients using basal insulin in China: results from the BEYOND II study. Acta Diabetol. 2021;58(3):329-339.				-0.164	0.008	Wu J, He X, Liu Y. The cost-effectiveness analysis of insulin aspart 30 and insulin glargine in patients with type 2 diabetes mellitus in China. Chin J Pharm. 2016;3:242-247.
	U post Stroke (中风后效用值)	0.83	0.198	Li C, Zhou H, Wang P. Health utility of type 2 diabetes patients using basal insulin in China: results from the BEYOND II study. Acta Diabetol. 2021;58(3):329-339.				0.621	0.011	Wu J, He X, Liu Y. The cost-effectiveness analysis of insulin aspart 30 and insulin glargine in patients with type 2 diabetes mellitus in China. Chin J Pharm. 2016;3:242-247.
	U PVD (外周血管病变效用值)	0.904	0.158	Li C, Zhou H, Wang P. Health utility of type 2 diabetes patients using basal insulin in China: results from the BEYOND II study. Acta Diabetol. 2021;58(3):329-339.				0.724	0.008	Wu J, He X, Liu Y. The cost-effectiveness analysis of insulin aspart 30 and insulin glargine in patients with type 2 diabetes mellitus in China. Chin J Pharm. 2016;3:242-247.
	U MA (微量蛋白尿效用值)	0.936	0.12	Li C, Zhou H, Wang P. Health utility of type 2 diabetes patients using basal insulin in China: results from the BEYOND II study. Acta Diabetol. 2021;58(3):329-339.				0.785	0.007	Wu J, He X, Liu Y. The cost-effectiveness analysis of insulin aspart 30 and insulin glargine in patients with type 2 diabetes mellitus in China. Chin J Pharm. 2016;3:242-247.
	U GRP (大量蛋白尿效用值)	0.906	0.149	Li C, Zhou H, Wang P. Health utility of type 2 diabetes patients using basal insulin in China: results from the BEYOND II study. Acta Diabetol. 2021;58(3):329-339.				0.737	0.008	Wu J, He X, Liu Y. The cost-effectiveness analysis of insulin aspart 30 and insulin glargine in patients with type 2 diabetes mellitus in China. Chin J Pharm. 2016;3:242-247.
	U HD (血液透析效用值)	0.844	0.185	Li C, Zhou H, Wang P. Health utility of type 2 diabetes patients using basal insulin in China: results from the BEYOND II study. Acta Diabetol. 2021;58(3):329-339.				0.621	0.029	Wu J, He X, Liu Y. The cost-effectiveness analysis of insulin aspart 30 and insulin glargine in patients with type 2 diabetes mellitus in China. Chin J Pharm. 2016;3:242-247.
	U PD (腹膜透析效用值)	0.844	0.185	Li C, Zhou H, Wang P. Health utility of type 2 diabetes patients using basal insulin in China: results from the BEYOND II study. Acta Diabetol. 2021;58(3):329-339.				0.581	0.03	Wu J, He X, Liu Y. The cost-effectiveness analysis of insulin aspart 30 and insulin glargine in patients with type 2 diabetes mellitus in China. Chin J Pharm. 2016;3:242-247.
	U RT (肾移植效用值)	0.913	0.0913	Wu J, He X, Liu Y. The cost-effectiveness analysis of insulin aspart 30 and insulin glargine in patients with type 2 diabetes mellitus in China. Chin J Pharm. 2016;3:242-247.				0.762	0.118	Wu J, He X, Liu Y. The cost-effectiveness analysis of insulin aspart 30 and insulin glargine in patients with type 2 diabetes mellitus in China. Chin J Pharm. 2016;3:242-247.
	U BDR (背景型糖尿病视网膜病变效用值)	0.913	0.0913	Mok CH, Kwok HHY, Ng CS, Leung GM, Quan J. Health State Utility Values for Type 2 Diabetes and Related Complications in East and Southeast Asia: A Systematic Review and Meta-Analysis. Value Health. 2021;24(7):1059-1067.				0.745	0.021	Wu J, He X, Liu Y. The cost-effectiveness analysis of insulin aspart 30 and insulin glargine in patients with type 2 diabetes mellitus in China. Chin J Pharm. 2016;3:242-247.
	U BDR wrongly treated (背景型糖尿病视网膜病变错误治疗效用值)	0.913	0.0913	Mok CH, Kwok HHY, Ng CS, Leung GM, Quan J. Health State Utility Values for Type 2 Diabetes and Related Complications in East and Southeast Asia: A Systematic Review and Meta-Analysis. Value Health. 2021;24(7):1059-1067.				0.745	0.022	Wu J, He X, Liu Y. The cost-effectiveness analysis of insulin aspart 30 and insulin glargine in patients with type 2 diabetes mellitus in China. Chin J Pharm. 2016;3:242-247.
	U PDR laser treated (增生型糖尿病视网膜病变激光治疗效用值)	0.913	0.0913	Mok CH, Kwok HHY, Ng CS, Leung GM, Quan J. Health State Utility Values for Type 2 Diabetes and Related Complications in East and Southeast Asia: A Systematic Review and Meta-Analysis. Value Health. 2021;24(7):1059-1067.				0.715	0.022	Wu J, He X, Liu Y. The cost-effectiveness analysis of insulin aspart 30 and insulin glargine in patients with type 2 diabetes mellitus in China. Chin J Pharm. 2016;3:242-247.
	U PDR no Laser (增生型糖尿病视网膜病变未采用激光效用值)	0.913	0.0913	Mok CH, Kwok HHY, Ng CS, Leung GM, Quan J. Health State Utility Values for Type 2 Diabetes and Related Complications in East and Southeast Asia: A Systematic Review and Meta-Analysis. Value Health. 2021;24(7):1059-1067.				0.715	0.022	Wu J, He X, Liu Y. The cost-effectiveness analysis of insulin aspart 30 and insulin glargine in patients with type 2 diabetes mellitus in China. Chin J Pharm. 2016;3:242-247.
	U ME (黄斑水肿效用值)	0.917	0.122	Li C, Zhou H, Wang P. Health utility of type 2 diabetes patients using basal insulin in China: results from the BEYOND II study. Acta Diabetol. 2021;58(3):329-339.				0.745	0.021	Wu J, He X, Liu Y. The cost-effectiveness analysis of insulin aspart 30 and insulin glargine in patients with type 2 diabetes mellitus in China. Chin J Pharm. 2016;3:242-247.
	U SVL Severe vision loss （严重的视力损失效用值)	0.887	0.141	Li C, Zhou H, Wang P. Health utility of type 2 diabetes patients using basal insulin in China: results from the BEYOND II study. Acta Diabetol. 2021;58(3):329-339.				0.711	0.01	Wu J, He X, Liu Y. The cost-effectiveness analysis of insulin aspart 30 and insulin glargine in patients with type 2 diabetes mellitus in China. Chin J Pharm. 2016;3:242-247.
	U cataract (白内障效用值)	0.92	0.092	Mok CH, Kwok HHY, Ng CS, Leung GM, Quan J. Health State Utility Values for Type 2 Diabetes and Related Complications in East and Southeast Asia: A Systematic Review and Meta-Analysis. Value Health. 2021;24(7):1059-1067.				0.769	0.016	Wu J, He X, Liu Y. The cost-effectiveness analysis of insulin aspart 30 and insulin glargine in patients with type 2 diabetes mellitus in China. Chin J Pharm. 2016;3:242-247.
	U neuropathy (神经病变效用值)	0.91	0.144	Li C, Zhou H, Wang P. Health utility of type 2 diabetes patients using basal insulin in China: results from the BEYOND II study. Acta Diabetol. 2021;58(3):329-339.				0.701	0.008	Wu J, He X, Liu Y. The cost-effectiveness analysis of insulin aspart 30 and insulin glargine in patients with type 2 diabetes mellitus in China. Chin J Pharm. 2016;3:242-247.
	U healed ulcer (溃疡治愈效用值)	0.936	0.12	Wu J, He X, Liu Y. The cost-effectiveness analysis of insulin aspart 30 and insulin glargine in patients with type 2 diabetes mellitus in China. Chin J Pharm. 2016;3:242-247.				0.785	0.007	Wu J, He X, Liu Y. The cost-effectiveness analysis of insulin aspart 30 and insulin glargine in patients with type 2 diabetes mellitus in China. Chin J Pharm. 2016;3:242-247.
	U active ulcer (活性溃疡效用值)	0.766	0.0766	Wu J, He X, Liu Y. The cost-effectiveness analysis of insulin aspart 30 and insulin glargine in patients with type 2 diabetes mellitus in China. Chin J Pharm. 2016;3:242-247.				0.615	0.009	Wu J, He X, Liu Y. The cost-effectiveness analysis of insulin aspart 30 and insulin glargine in patients with type 2 diabetes mellitus in China. Chin J Pharm. 2016;3:242-247.
	DisU amp event (每次截肢事件的负效用值)	-0.139		Li C, Zhou H, Wang P. Health utility of type 2 diabetes patients using basal insulin in China: results from the BEYOND II study. Acta Diabetol. 2021;58(3):329-339.				-0.28	0.011	Wu J, He X, Liu Y. The cost-effectiveness analysis of insulin aspart 30 and insulin glargine in patients with type 2 diabetes mellitus in China. Chin J Pharm. 2016;3:242-247.
	U post amputation (截肢后效用值)	0.797	0.219	Li C, Zhou H, Wang P. Health utility of type 2 diabetes patients using basal insulin in China: results from the BEYOND II study. Acta Diabetol. 2021;58(3):329-339.				0.505	0.0125	Wu J, He X, Liu Y. The cost-effectiveness analysis of insulin aspart 30 and insulin glargine in patients with type 2 diabetes mellitus in China. Chin J Pharm. 2016;3:242-247.
	DisU for NSHE (during daytime) (日间非严重低血糖负效用值)	-0.005	0.0015	Evans et al. Health-related quality of life associated with daytime and nocturnal hypoglycaemic events: a time trade-off survey in five countries. Health and Quality of Life Outcomes 2013	-0.00335	Foos V. and McEwan P. Conversion of hypoglycemia utility decrements from categorical units reflecting event history into event specific disutility scores applicable to diabetes decision models. ISPOR 2018, May 19-23, 2018, Baltimore, MD, USA | PRM75	-0.014	-0.005	0.0015	Evans et al. Health-related quality of life associated with daytime and nocturnal hypoglycaemic events: a time trade-off survey in five countries. Health and Quality of Life Outcomes 2013	Canadian Agency for Drugs and Technologies in Health (CADTH). Therapeutic review. New drugs for type 2 diabetes: second-line therapy—science report. 2018. https://www.cadth.ca/sites/default/files/pdf/TR0012_T2D_Science_Report.pdf. Accessed Jun 2022.
	DisU for NSHE (nocturnal) (夜间非严重低血糖负效用值)	-0.007	0.025	Evans et al. Health-related quality of life associated with daytime and nocturnal hypoglycaemic events: a time trade-off survey in five countries. Health and Quality of Life Outcomes 2013	-0.00335	Foos V. and McEwan P. Conversion of hypoglycemia utility decrements from categorical units reflecting event history into event specific disutility scores applicable to diabetes decision models. ISPOR 2018, May 19-23, 2018, Baltimore, MD, USA | PRM75	-0.014	-0.007	0.025	Evans et al. Health-related quality of life associated with daytime and nocturnal hypoglycaemic events: a time trade-off survey in five countries. Health and Quality of Life Outcomes 2013	Canadian Agency for Drugs and Technologies in Health (CADTH). Therapeutic review. New drugs for type 2 diabetes: second-line therapy—science report. 2018. https://www.cadth.ca/sites/default/files/pdf/TR0012_T2D_Science_Report.pdf. Accessed Jun 2022.
	DisU for SHE 1 (during daytime) (不需要医疗救助的日间严重低血糖负效用值)	-0.0183		Elizabeth Marrett et al. Assessment of severity and frequency of selfreported hypoglycemia on quality of life in patients with type 2 diabetes treated with oral antihyperglycemic agents: A survey study. BMC Research Notes 2011, 4:252	-0.0137	Foos V. and McEwan P. Conversion of hypoglycemia utility decrements from categorical units reflecting event history into event specific disutility scores applicable to diabetes decision models. ISPOR 2018, May 19-23, 2018, Baltimore, MD, USA | PRM75	-0.014	-0.0183		Elizabeth Marrett et al. Assessment of severity and frequency of selfreported hypoglycemia on quality of life in patients with type 2 diabetes treated with oral antihyperglycemic agents: A survey study. BMC Research Notes 2011, 4:252	Canadian Agency for Drugs and Technologies in Health (CADTH). Therapeutic review. New drugs for type 2 diabetes: second-line therapy—science report. 2018. https://www.cadth.ca/sites/default/files/pdf/TR0012_T2D_Science_Report.pdf. Accessed Jun 2022.
	DisU for SHE 1 (nocturnal) (不需要医疗救助的夜间低血糖负效用值)	-0.0183		Elizabeth Marrett et al. Assessment of severity and frequency of selfreported hypoglycemia on quality of life in patients with type 2 diabetes treated with oral antihyperglycemic agents: A survey study. BMC Research Notes 2011, 4:252	-0.0137	Foos V. and McEwan P. Conversion of hypoglycemia utility decrements from categorical units reflecting event history into event specific disutility scores applicable to diabetes decision models. ISPOR 2018, May 19-23, 2018, Baltimore, MD, USA | PRM77	-0.014	-0.0183		Elizabeth Marrett et al. Assessment of severity and frequency of selfreported hypoglycemia on quality of life in patients with type 2 diabetes treated with oral antihyperglycemic agents: A survey study. BMC Research Notes 2011, 4:252	Canadian Agency for Drugs and Technologies in Health (CADTH). Therapeutic review. New drugs for type 2 diabetes: second-line therapy—science report. 2018. https://www.cadth.ca/sites/default/files/pdf/TR0012_T2D_Science_Report.pdf. Accessed Jun 2022.
	DisU for SHE 2 (during daytime) (需要医疗救助日间严重低血糖负效用值)	-0.06		Evans et al. Health-related quality of life associated with daytime and nocturnal hypoglycaemic events: a time trade-off survey in five countries. Health and Quality of Life Outcomes 2013	-0.0578	Foos V. and McEwan P. Conversion of hypoglycemia utility decrements from categorical units reflecting event history into event specific disutility scores applicable to diabetes decision models. ISPOR 2018, May 19-23, 2018, Baltimore, MD, USA | PRM79	-0.047	-0.06		Evans et al. Health-related quality of life associated with daytime and nocturnal hypoglycaemic events: a time trade-off survey in five countries. Health and Quality of Life Outcomes 2013	Canadian Agency for Drugs and Technologies in Health (CADTH). Therapeutic review. New drugs for type 2 diabetes: second-line therapy—science report. 2018. https://www.cadth.ca/sites/default/files/pdf/TR0012_T2D_Science_Report.pdf. Accessed Jun 2022.
	DisU for SHE 2 (nocturnal) (需要医疗救助夜间严重低血糖负效用值)	-0.078		Evans et al. Health-related quality of life associated with daytime and nocturnal hypoglycaemic events: a time trade-off survey in five countries. Health and Quality of Life Outcomes 2013	-0.0578	Foos V. and McEwan P. Conversion of hypoglycemia utility decrements from categorical units reflecting event history into event specific disutility scores applicable to diabetes decision models. ISPOR 2018, May 19-23, 2018, Baltimore, MD, USA | PRM80	-0.047	-0.078		Evans et al. Health-related quality of life associated with daytime and nocturnal hypoglycaemic events: a time trade-off survey in five countries. Health and Quality of Life Outcomes 2013	Canadian Agency for Drugs and Technologies in Health (CADTH). Therapeutic review. New drugs for type 2 diabetes: second-line therapy—science report. 2018. https://www.cadth.ca/sites/default/files/pdf/TR0012_T2D_Science_Report.pdf. Accessed Jun 2022.
	DisU keto event (每次酮酸中毒负效用值)	0		Wu J, He X, Liu Y. The cost-effectiveness analysis of insulin aspart 30 and insulin glargine in patients with type 2 diabetes mellitus in China. Chin J Pharm. 2016;3:242-247.				0		Wu J, He X, Liu Y. The cost-effectiveness analysis of insulin aspart 30 and insulin glargine in patients with type 2 diabetes mellitus in China. Chin J Pharm. 2016;3:242-247.
	DisU LA event (每次乳酸中毒负效用值)	0		Wu J, He X, Liu Y. The cost-effectiveness analysis of insulin aspart 30 and insulin glargine in patients with type 2 diabetes mellitus in China. Chin J Pharm. 2016;3:242-247.				0
	DisU edema event (adv.ev.) (每次水肿发生的负效用值)	0		Su W, Li C, Zhang L, Lin Z, Tan J, Xuan J. Meta-Analysis and Cost-Effectiveness Analysis of Insulin Glargine 100 U/mL Versus Insulin Degludec for the Treatment of Type 2 Diabetes in China. Diabetes Ther. 2019 Oct;10(5):1969-1984.				0
	U post edema (adv.ev.) (水肿后效用值)	0.936		Su W, Li C, Zhang L, Lin Z, Tan J, Xuan J. Meta-Analysis and Cost-Effectiveness Analysis of Insulin Glargine 100 U/mL Versus Insulin Degludec for the Treatment of Type 2 Diabetes in China. Diabetes Ther. 2019 Oct;10(5):1969-1984.				0.785
	U depression not treated (未治疗的抑郁症效用值)	0.936		Su W, Li C, Zhang L, Lin Z, Tan J, Xuan J. Meta-Analysis and Cost-Effectiveness Analysis of Insulin Glargine 100 U/mL Versus Insulin Degludec for the Treatment of Type 2 Diabetes in China. Diabetes Ther. 2019 Oct;10(5):1969-1984.				0.785
	U depression treated (接受治疗的抑郁症效用值)	0.936		Su W, Li C, Zhang L, Lin Z, Tan J, Xuan J. Meta-Analysis and Cost-Effectiveness Analysis of Insulin Glargine 100 U/mL Versus Insulin Degludec for the Treatment of Type 2 Diabetes in China. Diabetes Ther. 2019 Oct;10(5):1969-1984.				0.785

## Sheet: Economics
	Economics 参数-并发症、疾病管理成本及效用值输入参数
	MANAGEMENT COSTS (疾病管理成本)	成本（单位：元）		参考文献	文献原始数据（单位：元）	折算后数据（折算至2021年）
	c statins (他汀类药物年成本)	2852.37		Men, P., Qu, S., Luo, W., Li, C., & Zhai, S. (2020). Comparison of lixisenatide in combination with basal insulin vs other insulin regimens for the treatment of patients with type 2 diabetes inadequately controlled by basal insulin: Systematic review, network meta-analysis and cost-effectiveness analysis. Diabetes, obesity & metabolism, 22(1), 107–115.	2613	2852.37
	c aspirin (阿司匹林年成本)	228.146		Men, P., Qu, S., Luo, W., Li, C., & Zhai, S. (2020). Comparison of lixisenatide in combination with basal insulin vs other insulin regimens for the treatment of patients with type 2 diabetes inadequately controlled by basal insulin: Systematic review, network meta-analysis and cost-effectiveness analysis. Diabetes, obesity & metabolism, 22(1), 107–115.	209	228.146
	c ACE (血管紧张素抑制剂年成本)	1659.24		Men, P., Qu, S., Luo, W., Li, C., & Zhai, S. (2020). Comparison of lixisenatide in combination with basal insulin vs other insulin regimens for the treatment of patients with type 2 diabetes inadequately controlled by basal insulin: Systematic review, network meta-analysis and cost-effectiveness analysis. Diabetes, obesity & metabolism, 22(1), 107–115.	1520	1659.24
	c screening for MA (微量蛋白尿筛查年成本)	167.016		Men, P., Qu, S., Luo, W., Li, C., & Zhai, S. (2020). Comparison of lixisenatide in combination with basal insulin vs other insulin regimens for the treatment of patients with type 2 diabetes inadequately controlled by basal insulin: Systematic review, network meta-analysis and cost-effectiveness analysis. Diabetes, obesity & metabolism, 22(1), 107–115.	153	167.016
	c screening for GRP (总蛋白尿筛查年成本)	72.046		Men, P., Qu, S., Luo, W., Li, C., & Zhai, S. (2020). Comparison of lixisenatide in combination with basal insulin vs other insulin regimens for the treatment of patients with type 2 diabetes inadequately controlled by basal insulin: Systematic review, network meta-analysis and cost-effectiveness analysis. Diabetes, obesity & metabolism, 22(1), 107–115.	66	72.046
	c eye screening (眼部疾病筛查年成本)	410.444		Men, P., Qu, S., Luo, W., Li, C., & Zhai, S. (2020). Comparison of lixisenatide in combination with basal insulin vs other insulin regimens for the treatment of patients with type 2 diabetes inadequately controlled by basal insulin: Systematic review, network meta-analysis and cost-effectiveness analysis. Diabetes, obesity & metabolism, 22(1), 107–115.	376	410.444
	c foot screening program (足部疾病筛查年成本)	1474.76		Men, P., Qu, S., Luo, W., Li, C., & Zhai, S. (2020). Comparison of lixisenatide in combination with basal insulin vs other insulin regimens for the treatment of patients with type 2 diabetes inadequately controlled by basal insulin: Systematic review, network meta-analysis and cost-effectiveness analysis. Diabetes, obesity & metabolism, 22(1), 107–115.	1351	1474.76
	c anti-depression treatment (抗抑郁治疗成本)	2389.77		Wu J, He X, Liu Y. The cost-effectiveness analysis of insulin aspart 30 and insulin glargine in patients with type 2 diabetes mellitus in China. Chin J Pharm. 2016;3:242-247. 2016, 51(3):242-247	1905	2389.77
	c screening for depression (抑郁症筛查成本)	92.8308		Wu J, He X, Liu Y. The cost-effectiveness analysis of insulin aspart 30 and insulin glargine in patients with type 2 diabetes mellitus in China. Chin J Pharm. 2016;3:242-247. 2016, 51(3):242-247	74	92.8308
	DIRECT COSTS CVD COMPLICATIONS (心血管并发症直接成本)（单位：元）	成本（单位：元）			文献原始数据（单位：元）	折算后数据（折算至2021年）
	c MI 1st year (心肌梗死第一年成本)	80139.1		Men, P., Qu, S., Luo, W., Li, C., & Zhai, S. (2020). Comparison of lixisenatide in combination with basal insulin vs other insulin regimens for the treatment of patients with type 2 diabetes inadequately controlled by basal insulin: Systematic review, network meta-analysis and cost-effectiveness analysis. Diabetes, obesity & metabolism, 22(1), 107–115.	66723	80139.1
	c MI 2nd+ years (心肌梗死第二年及以后成本)	25333		Men, P., Qu, S., Luo, W., Li, C., & Zhai, S. (2020). Comparison of lixisenatide in combination with basal insulin vs other insulin regimens for the treatment of patients with type 2 diabetes inadequately controlled by basal insulin: Systematic review, network meta-analysis and cost-effectiveness analysis. Diabetes, obesity & metabolism, 22(1), 107–115.	21092	25333
	c angina 1st year (心绞痛第一年成本)	38737		Men, P., Qu, S., Luo, W., Li, C., & Zhai, S. (2020). Comparison of lixisenatide in combination with basal insulin vs other insulin regimens for the treatment of patients with type 2 diabetes inadequately controlled by basal insulin: Systematic review, network meta-analysis and cost-effectiveness analysis. Diabetes, obesity & metabolism, 22(1), 107–115.	32252	38737
	c angina 2nd+ years (心绞痛第二年及以后成本)	10958.6		Men, P., Qu, S., Luo, W., Li, C., & Zhai, S. (2020). Comparison of lixisenatide in combination with basal insulin vs other insulin regimens for the treatment of patients with type 2 diabetes inadequately controlled by basal insulin: Systematic review, network meta-analysis and cost-effectiveness analysis. Diabetes, obesity & metabolism, 22(1), 107–115.	9124	10958.6
	c CHF 1st year (充血性心力衰竭第一年成本)	38392.3		Men, P., Qu, S., Luo, W., Li, C., & Zhai, S. (2020). Comparison of lixisenatide in combination with basal insulin vs other insulin regimens for the treatment of patients with type 2 diabetes inadequately controlled by basal insulin: Systematic review, network meta-analysis and cost-effectiveness analysis. Diabetes, obesity & metabolism, 22(1), 107–115.	31965	38392.3
	c CHF 2nd+ years (充血性心力衰竭第二年及以后成本)	20366.6		Men, P., Qu, S., Luo, W., Li, C., & Zhai, S. (2020). Comparison of lixisenatide in combination with basal insulin vs other insulin regimens for the treatment of patients with type 2 diabetes inadequately controlled by basal insulin: Systematic review, network meta-analysis and cost-effectiveness analysis. Diabetes, obesity & metabolism, 22(1), 107–115.	16957	20366.6
	c stroke 1st year (中风第一年成本)	31732.3		Men, P., Qu, S., Luo, W., Li, C., & Zhai, S. (2020). Comparison of lixisenatide in combination with basal insulin vs other insulin regimens for the treatment of patients with type 2 diabetes inadequately controlled by basal insulin: Systematic review, network meta-analysis and cost-effectiveness analysis. Diabetes, obesity & metabolism, 22(1), 107–115.	26420	31732.3		CPI
	c stroke 2nd+ years (中风第二年及以后成本)	15698		Men, P., Qu, S., Luo, W., Li, C., & Zhai, S. (2020). Comparison of lixisenatide in combination with basal insulin vs other insulin regimens for the treatment of patients with type 2 diabetes inadequately controlled by basal insulin: Systematic review, network meta-analysis and cost-effectiveness analysis. Diabetes, obesity & metabolism, 22(1), 107–115.	13070	15698		居民消费价格指数(上年=100)	2014年	2015年	2016年	2017年	2018年	2019年	2020年	2021年
	c stroke death within 30 days (中风30日内死亡成本)	17342.3		Men, P., Qu, S., Luo, W., Li, C., & Zhai, S. (2020). Comparison of lixisenatide in combination with basal insulin vs other insulin regimens for the treatment of patients with type 2 diabetes inadequately controlled by basal insulin: Systematic review, network meta-analysis and cost-effectiveness analysis. Diabetes, obesity & metabolism, 22(1), 107–115.	15887	17342.3		医疗保健	101.7	102.7	103.8	106	104.3	102.4	101.8	100.4
	c PVD 1st year (外周血管病变第一年成本)	23333.2		Men, P., Qu, S., Luo, W., Li, C., & Zhai, S. (2020). Comparison of lixisenatide in combination with basal insulin vs other insulin regimens for the treatment of patients with type 2 diabetes inadequately controlled by basal insulin: Systematic review, network meta-analysis and cost-effectiveness analysis. Diabetes, obesity & metabolism, 22(1), 107–115.	19427	23333.2		来源： 国家统计局, 医疗保健类居民消费价格指数[EB/OL]. https://data.stats.gov.cn/easyquery.htm?cn=C01&zb=A090405&sj=2020
	c PVD 2nd+ years (外周血管病变第二年及以后成本)	3665.67		Men, P., Qu, S., Luo, W., Li, C., & Zhai, S. (2020). Comparison of lixisenatide in combination with basal insulin vs other insulin regimens for the treatment of patients with type 2 diabetes inadequately controlled by basal insulin: Systematic review, network meta-analysis and cost-effectiveness analysis. Diabetes, obesity & metabolism, 22(1), 107–115.	3052	3665.67
	DIRECT COSTS RENAL COMPLICATIONS (肾脏并发症直接成本)	成本（单位：元）			文献原始数据（单位：元）	折算后数据（折算至2021年）
	HD costs 1st year (血液透析第一年成本)	157451		Men, P., Qu, S., Luo, W., Li, C., & Zhai, S. (2020). Comparison of lixisenatide in combination with basal insulin vs other insulin regimens for the treatment of patients with type 2 diabetes inadequately controlled by basal insulin: Systematic review, network meta-analysis and cost-effectiveness analysis. Diabetes, obesity & metabolism, 22(1), 107–115.	131092	157451			CPI
	annual costs HD 2+ years (血液透析第二年及以后年成本)	126631			105432	126631		2017~2021	1.09161
	PD costs 1st year (腹膜透析第一年成本)	65367.5			59882	65367.5		2013~2021	1.25447
	annual costs PD 2+ years (腹膜透析第二年及以后年成本)	53316.2			48842	53316.2		2015~2021	1.20107
	RT costs 1st year (肾移植第一年成本)	282953			259208	282953
	annual costs RT 2+ years (肾移植第二年及以后年成本)	74853.6			68572	74853.6
	DIRECT COSTS ACUTE EVENTS (急性发作并发症直接成本)	成本（单位：元）			文献原始数据（单位：元）	折算后数据（折算至2021年）
	c NSHE (非严重性低血糖事件成本)	874.38		Men, P., Qu, S., Luo, W., Li, C., & Zhai, S. (2020). Comparison of lixisenatide in combination with basal insulin vs other insulin regimens for the treatment of patients with type 2 diabetes inadequately controlled by basal insulin: Systematic review, network meta-analysis and cost-effectiveness analysis. Diabetes, obesity & metabolism, 22(1), 107–115.	728	874.38
	c SHE 1 (严重低血糖事件1成本)	874.38			728	874.38
	c SHE 2 (严重低血糖事件2成本)	13706.6			11412	13706.6
	c keto event (每次酮酸中毒成本)	13239			12128	13239
	c lactic acid event (每次乳酸中毒成本)	9060.33			8300	9060.33
	c edema onset (adv.ev.) (水肿第一年成本)	612.391			561	612.391
	c edema follow up (adv.ev.) (水肿第二年及以后成本)	612.391			561	612.391
	DIRECT COSTS EYE DISEASE (眼部并发症直接成本)	成本（单位：元）			文献原始数据 （单位：元）	折算后数据（折算至2021年）
	c laser treatment (激光治疗成本)	6862.92		Men, P., Qu, S., Luo, W., Li, C., & Zhai, S. (2020). Comparison of lixisenatide in combination with basal insulin vs other insulin regimens for the treatment of patients with type 2 diabetes inadequately controlled by basal insulin: Systematic review, network meta-analysis and cost-effectiveness analysis. Diabetes, obesity & metabolism, 22(1), 107–115.	5714	6862.92
	c cataract operation (白内障手术第一年成本)	11286.1			10339	11286.1
	c following cataract operation (白内障手术第二年及以后成本)	395.161			362	395.161
	c blindness - year of onset (失明第一年成本)	2313.11			2119	2313.11
	c blindness - following years (失明第二年及以后成本)	764.124			700	764.124
	DIRECT COSTS NEUROP/FOOT ULCER/AMP (神经病变/足部溃疡/截肢直接成本)	成本（单位：元）			文献原始数据 （单位：元）	折算后数据（折算至2020年）
	c neurop 1st year (神经系统疾病第一年成本)	11514.7		Men, P., Qu, S., Luo, W., Li, C., & Zhai, S. (2020). Comparison of lixisenatide in combination with basal insulin vs other insulin regimens for the treatment of patients with type 2 diabetes inadequately controlled by basal insulin: Systematic review, network meta-analysis and cost-effectiveness analysis. Diabetes, obesity & metabolism, 22(1), 107–115.	9587	11514.7
	c neurop 2nd+ years (神经系统疾病第二年及以后成本)	3415.85			2844	3415.85
	c amputation (event based) (每次截肢成本)	17362			15905	17362
	c amputation Prosthesis (event based) (每次截肢后假肢成本	15591.4			14283	15591.4
	c gangrene treatment (坏疽治疗成本)	16329.3			14959	16329.3
	c after healed ulcer (溃疡治愈后成本)	5896.85			5402	5896.85
	c infected ulcer (感染溃疡治疗成本)	25194.3			23080	25194.3
	c standard uninfected ulcer (未感染溃疡治疗成本)	20966.5			19207	20966.5
	c healed ulcer history of amputation (有截肢史的溃疡治愈后成本)	5896.85			5402	5896.85
	QUALITY OF LIFE UTILITIES (效用值)	输入参数	SE/SD		更新后参数	SD	参考文献
	U T2 no complications (无合并疾病的2型糖尿病效用值)	0.785	0.007	吴晶等，中国2型糖尿病患者应用门冬胰岛素30与甘精胰岛素的成本效果分析. 中国药学杂志, 2016, 51(3):242-247	0.936	0.12	Li C, Zhou H, Wang P. Health utility of type 2 diabetes patients using basal insulin in China: results from the BEYOND II study. Acta Diabetol. 2021;58(3):329-339.
	DisU MI event (每次心肌梗死事件的负效用值)	-0.055	0.005	吴晶等，中国2型糖尿病患者应用门冬胰岛素30与甘精胰岛素的成本效果分析. 中国药学杂志, 2016, 51(3):242-247	-0.05	0.034	Li C, Zhou H, Wang P. Health utility of type 2 diabetes patients using basal insulin in China: results from the BEYOND II study. Acta Diabetol. 2021;58(3):329-339.
	U post MI (心肌梗死后效用值)	0.73	0.009	吴晶等，中国2型糖尿病患者应用门冬胰岛素30与甘精胰岛素的成本效果分析. 中国药学杂志, 2016, 51(3):242-247	0.886		Li C, Zhou H, Wang P. Health utility of type 2 diabetes patients using basal insulin in China: results from the BEYOND II study. Acta Diabetol. 2021;58(3):329-339.
	U angina (心绞痛效用值)	0.695	0.01	吴晶等，中国2型糖尿病患者应用门冬胰岛素30与甘精胰岛素的成本效果分析. 中国药学杂志, 2016, 51(3):242-247	0.868	0.057	Li C, Zhou H, Wang P. Health utility of type 2 diabetes patients using basal insulin in China: results from the BEYOND II study. Acta Diabetol. 2021;58(3):329-339.
	U CHF (充血性心力衰竭效用值)	0.677	0.01	吴晶等，中国2型糖尿病患者应用门冬胰岛素30与甘精胰岛素的成本效果分析. 中国药学杂志, 2016, 51(3):242-247	0.75	0.224	Li C, Zhou H, Wang P. Health utility of type 2 diabetes patients using basal insulin in China: results from the BEYOND II study. Acta Diabetol. 2021;58(3):329-339.
	DisU stroke event (每次中风事件的负效用值)	-0.164	0.008	吴晶等，中国2型糖尿病患者应用门冬胰岛素30与甘精胰岛素的成本效果分析. 中国药学杂志, 2016, 51(3):242-247	-0.106	0.078	Li C, Zhou H, Wang P. Health utility of type 2 diabetes patients using basal insulin in China: results from the BEYOND II study. Acta Diabetol. 2021;58(3):329-339.
	U post Stroke (中风后效用值)	0.621	0.011	吴晶等，中国2型糖尿病患者应用门冬胰岛素30与甘精胰岛素的成本效果分析. 中国药学杂志, 2016, 51(3):242-247	0.83	0.198	Li C, Zhou H, Wang P. Health utility of type 2 diabetes patients using basal insulin in China: results from the BEYOND II study. Acta Diabetol. 2021;58(3):329-339.
	U PVD (外周血管病变效用值)	0.724	0.008	吴晶等，中国2型糖尿病患者应用门冬胰岛素30与甘精胰岛素的成本效果分析. 中国药学杂志, 2016, 51(3):242-247	0.904	0.158	Li C, Zhou H, Wang P. Health utility of type 2 diabetes patients using basal insulin in China: results from the BEYOND II study. Acta Diabetol. 2021;58(3):329-339.
	U MA (微量蛋白尿效用值)	0.785	0.007	吴晶等，中国2型糖尿病患者应用门冬胰岛素30与甘精胰岛素的成本效果分析. 中国药学杂志, 2016, 51(3):242-247	0.936	0.12	Li C, Zhou H, Wang P. Health utility of type 2 diabetes patients using basal insulin in China: results from the BEYOND II study. Acta Diabetol. 2021;58(3):329-339.
	U GRP (大量蛋白尿效用值)	0.737	0.008	吴晶等，中国2型糖尿病患者应用门冬胰岛素30与甘精胰岛素的成本效果分析. 中国药学杂志, 2016, 51(3):242-247	0.906	0.149	Li C, Zhou H, Wang P. Health utility of type 2 diabetes patients using basal insulin in China: results from the BEYOND II study. Acta Diabetol. 2021;58(3):329-339.
	U HD (血液透析效用值)	0.621	0.029	吴晶等，中国2型糖尿病患者应用门冬胰岛素30与甘精胰岛素的成本效果分析. 中国药学杂志, 2016, 51(3):242-247	0.844	0.185	Li C, Zhou H, Wang P. Health utility of type 2 diabetes patients using basal insulin in China: results from the BEYOND II study. Acta Diabetol. 2021;58(3):329-339.
	U PD (腹膜透析效用值)	0.581	0.03	吴晶等，中国2型糖尿病患者应用门冬胰岛素30与甘精胰岛素的成本效果分析. 中国药学杂志, 2016, 51(3):242-247	0.844	0.185	Li C, Zhou H, Wang P. Health utility of type 2 diabetes patients using basal insulin in China: results from the BEYOND II study. Acta Diabetol. 2021;58(3):329-339.
	U RT (肾移植效用值)	0.762	0.118	吴晶等，中国2型糖尿病患者应用门冬胰岛素30与甘精胰岛素的成本效果分析. 中国药学杂志, 2016, 51(3):242-247	0.913	0.118	吴晶等，中国2型糖尿病患者应用门冬胰岛素30与甘精胰岛素的成本效果分析. 中国药学杂志, 2016, 51(3):242-247
	U BDR (背景型糖尿病视网膜病变效用值)	0.745	0.021	吴晶等，中国2型糖尿病患者应用门冬胰岛素30与甘精胰岛素的成本效果分析. 中国药学杂志, 2016, 51(3):242-247	0.913	0.0913	Mok CH, Kwok HHY, Ng CS, Leung GM, Quan J. Health State Utility Values for Type 2 Diabetes and Related Complications in East and Southeast Asia: A Systematic Review and Meta-Analysis. Value Health. 2021;24(7):1059-1067.
	U BDR wrongly treated (背景型糖尿病视网膜病变错误治疗效用值)	0.745	0.022	吴晶等，中国2型糖尿病患者应用门冬胰岛素30与甘精胰岛素的成本效果分析. 中国药学杂志, 2016, 51(3):242-247	0.913	0.0913	Mok CH, Kwok HHY, Ng CS, Leung GM, Quan J. Health State Utility Values for Type 2 Diabetes and Related Complications in East and Southeast Asia: A Systematic Review and Meta-Analysis. Value Health. 2021;24(7):1059-1067.
	U PDR laser treated (增生型糖尿病视网膜病变激光治疗效用值)	0.715	0.022	吴晶等，中国2型糖尿病患者应用门冬胰岛素30与甘精胰岛素的成本效果分析. 中国药学杂志, 2016, 51(3):242-247	0.913	0.0913	Mok CH, Kwok HHY, Ng CS, Leung GM, Quan J. Health State Utility Values for Type 2 Diabetes and Related Complications in East and Southeast Asia: A Systematic Review and Meta-Analysis. Value Health. 2021;24(7):1059-1067.
	U PDR no Laser (增生型糖尿病视网膜病变未采用激光效用值)	0.715	0.022	吴晶等，中国2型糖尿病患者应用门冬胰岛素30与甘精胰岛素的成本效果分析. 中国药学杂志, 2016, 51(3):242-247	0.913	0.0913	Mok CH, Kwok HHY, Ng CS, Leung GM, Quan J. Health State Utility Values for Type 2 Diabetes and Related Complications in East and Southeast Asia: A Systematic Review and Meta-Analysis. Value Health. 2021;24(7):1059-1067.
	U ME (黄斑水肿效用值)	0.745	0.021	吴晶等，中国2型糖尿病患者应用门冬胰岛素30与甘精胰岛素的成本效果分析. 中国药学杂志, 2016, 51(3):242-247	0.917	0.122	Li C, Zhou H, Wang P. Health utility of type 2 diabetes patients using basal insulin in China: results from the BEYOND II study. Acta Diabetol. 2021;58(3):329-339.
	U SVL Severe vision loss （严重的视力损失效用值)	0.711	0.01	吴晶等，中国2型糖尿病患者应用门冬胰岛素30与甘精胰岛素的成本效果分析. 中国药学杂志, 2016, 51(3):242-247	0.887	0.141	Li C, Zhou H, Wang P. Health utility of type 2 diabetes patients using basal insulin in China: results from the BEYOND II study. Acta Diabetol. 2021;58(3):329-339.
	U cataract (白内障效用值)	0.769	0.016	吴晶等，中国2型糖尿病患者应用门冬胰岛素30与甘精胰岛素的成本效果分析. 中国药学杂志, 2016, 51(3):242-247	0.92	0.092	Mok CH, Kwok HHY, Ng CS, Leung GM, Quan J. Health State Utility Values for Type 2 Diabetes and Related Complications in East and Southeast Asia: A Systematic Review and Meta-Analysis. Value Health. 2021;24(7):1059-1067.
	U neuropathy (神经病变效用值)	0.701	0.008	吴晶等，中国2型糖尿病患者应用门冬胰岛素30与甘精胰岛素的成本效果分析. 中国药学杂志, 2016, 51(3):242-247	0.91	0.144	Li C, Zhou H, Wang P. Health utility of type 2 diabetes patients using basal insulin in China: results from the BEYOND II study. Acta Diabetol. 2021;58(3):329-339.
	U healed ulcer (溃疡治愈效用值)	0.785	0.007	吴晶等，中国2型糖尿病患者应用门冬胰岛素30与甘精胰岛素的成本效果分析. 中国药学杂志, 2016, 51(3):242-247	0.936	0.12	Li C, Zhou H, Wang P. Health utility of type 2 diabetes patients using basal insulin in China: results from the BEYOND II study. Acta Diabetol. 2021;58(3):329-339.
	U active ulcer (活性溃疡效用值)	0.615	0.009	吴晶等，中国2型糖尿病患者应用门冬胰岛素30与甘精胰岛素的成本效果分析. 中国药学杂志, 2016, 51(3):242-247	0.766	0.009	吴晶等，中国2型糖尿病患者应用门冬胰岛素30与甘精胰岛素的成本效果分析. 中国药学杂志, 2016, 51(3):242-247
	DisU amp event (每次截肢事件的负效用值)	-0.28	0.011	吴晶等，中国2型糖尿病患者应用门冬胰岛素30与甘精胰岛素的成本效果分析. 中国药学杂志, 2016, 51(3):242-247	-0.139	0.099	Li C, Zhou H, Wang P. Health utility of type 2 diabetes patients using basal insulin in China: results from the BEYOND II study. Acta Diabetol. 2021;58(3):329-339.
	U post amputation (截肢后效用值)	0.505	0.0125	吴晶等，中国2型糖尿病患者应用门冬胰岛素30与甘精胰岛素的成本效果分析. 中国药学杂志, 2016, 51(3):242-247	0.797	0.219	Li C, Zhou H, Wang P. Health utility of type 2 diabetes patients using basal insulin in China: results from the BEYOND II study. Acta Diabetol. 2021;58(3):329-339.
	DisU for NSHE (during daytime) (日间非严重低血糖负效用值)	-0.005	0.0015	Evans et al. Health-related quality of life associated with daytime and nocturnal hypoglycaemic events: a time trade-off survey in five countries. Health and Quality of Life Outcomes 2013	-0.005	0.0015	Evans et al. Health-related quality of life associated with daytime and nocturnal hypoglycaemic events: a time trade-off survey in five countries. Health and Quality of Life Outcomes 2013
	DisU for NSHE (nocturnal) (夜间非严重低血糖负效用值)	-0.007	0.025	Evans et al. Health-related quality of life associated with daytime and nocturnal hypoglycaemic events: a time trade-off survey in five countries. Health and Quality of Life Outcomes 2013	-0.007	0.025	Evans et al. Health-related quality of life associated with daytime and nocturnal hypoglycaemic events: a time trade-off survey in five countries. Health and Quality of Life Outcomes 2013
	DisU for SHE 1 (during daytime) (不需要医疗救助的日间严重低血糖负效用值)	-0.0183		Elizabeth Marrett et al. Assessment of severity and frequency of selfreported hypoglycemia on quality of life in patients with type 2 diabetes treated with oral antihyperglycemic agents: A survey study. BMC Research Notes 2011, 4:252	-0.0183		Elizabeth Marrett et al. Assessment of severity and frequency of selfreported hypoglycemia on quality of life in patients with type 2 diabetes treated with oral antihyperglycemic agents: A survey study. BMC Research Notes 2011, 4:252
	DisU for SHE 1 (nocturnal) (不需要医疗救助的夜间低血糖负效用值)	-0.0183		Elizabeth Marrett et al. Assessment of severity and frequency of selfreported hypoglycemia on quality of life in patients with type 2 diabetes treated with oral antihyperglycemic agents: A survey study. BMC Research Notes 2011, 4:252	-0.0183		Elizabeth Marrett et al. Assessment of severity and frequency of selfreported hypoglycemia on quality of life in patients with type 2 diabetes treated with oral antihyperglycemic agents: A survey study. BMC Research Notes 2011, 4:252
	DisU for SHE 2 (during daytime) (需要医疗救助日间严重低血糖负效用值)	-0.06		Evans et al. Health-related quality of life associated with daytime and nocturnal hypoglycaemic events: a time trade-off survey in five countries. Health and Quality of Life Outcomes 2013	-0.06		Evans et al. Health-related quality of life associated with daytime and nocturnal hypoglycaemic events: a time trade-off survey in five countries. Health and Quality of Life Outcomes 2013
	DisU for SHE 2 (nocturnal) (需要医疗救助夜间严重低血糖负效用值)	-0.078		Evans et al. Health-related quality of life associated with daytime and nocturnal hypoglycaemic events: a time trade-off survey in five countries. Health and Quality of Life Outcomes 2013	-0.078		Evans et al. Health-related quality of life associated with daytime and nocturnal hypoglycaemic events: a time trade-off survey in five countries. Health and Quality of Life Outcomes 2013
	DisU keto event (每次酮酸中毒负效用值)	0		吴晶等，中国2型糖尿病患者应用门冬胰岛素30与甘精胰岛素的成本效果分析. 中国药学杂志, 2016, 51(3):242-247	0		吴晶等，中国2型糖尿病患者应用门冬胰岛素30与甘精胰岛素的成本效果分析. 中国药学杂志, 2016, 51(3):242-247
	DisU LA event (每次乳酸中毒负效用值)	0			0		吴晶等，中国2型糖尿病患者应用门冬胰岛素30与甘精胰岛素的成本效果分析. 中国药学杂志, 2016, 51(3):242-247
	DisU edema event (adv.ev.) (每次水肿发生的负效用值)	0			0		吴晶等，中国2型糖尿病患者应用门冬胰岛素30与甘精胰岛素的成本效果分析. 中国药学杂志, 2016, 51(3):242-247
	U post edema (adv.ev.) (水肿后效用值)	0.785			0.936		吴晶等，中国2型糖尿病患者应用门冬胰岛素30与甘精胰岛素的成本效果分析. 中国药学杂志, 2016, 51(3):242-247
	U depression not treated (未治疗的抑郁症效用值)	0.785			0.936		吴晶等，中国2型糖尿病患者应用门冬胰岛素30与甘精胰岛素的成本效果分析. 中国药学杂志, 2016, 51(3):242-247
	U depression treated (接受治疗的抑郁症效用值)	0.785			0.936		吴晶等，中国2型糖尿病患者应用门冬胰岛素30与甘精胰岛素的成本效果分析. 中国药学杂志, 2016, 51(3):242-247

## Sheet: Economics(old)
	Economics 参数-并发症、疾病管理成本及效用值输入参数
		输入参数	备注		Men 2019文献原始数据-2017（单位：元）	*MEN 2019贴现后数据与吴晶基本一致，由于吴晶文献数据中包括抗抑郁和抑郁症筛查成本故采用此篇文献数据
	MANAGEMENT COSTS (疾病管理成本)	（单位：元）	吴晶 2016			MEN 2019-2020年数据		1.09161
	c statins (他汀类药物年成本)	2841.3	成本数据输入：并发症及疾病管理成本的数据已获得，列出来仅为了展示模型的其他输入参数，具体输入数值来源于公开发表的文献，如果您也有其中部分数据，也可以填入，供我们比较和参考。		2613	2852.37		https://data.stats.gov.cn/easyquery.htm?cn=C01&zb=A090G07&sj=2020
	c aspirin (阿司匹林年成本)	226.154			209	228.146
	c ACE (血管紧张素抑制剂年成本)	1653.05			1520	1659.24		按照医疗保健类
	c screening for MA (微量蛋白尿筛查年成本)	166.18			153	167.016
	c screening for GRP (总蛋白尿筛查年成本)	71.2199			66	72.046		MEN 2019		方法为MEN 2019，计算数据采用DUAN X
	c eye screening (眼部疾病筛查年成本)	408.577			376	410.444		DUAN X-control group
	c foot screening program (足部疾病筛查年成本)	1468.13			1351	1474.76		DUAN X-group
	c anti-depression treatment (抗抑郁治疗成本)	2380.24				0
	c screening for depression (抑郁症筛查成本)	92.461				0
	DIRECT COSTS CVD COMPLICATIONS (心血管并发症直接成本)（单位：元）	MEN 2019	其他参数		MEN 2019-2020年数据	DUAN X-control group(PMS后)2015年数据	DUAN X-group-2015年数据			1.09161
	c MI 1st year (心肌梗死第一年成本)	74220.8	80139.1	Su, Wen et al. “Meta-Analysis and Cost-Effectiveness Analysis of Insulin Glargine 100 U/mL Versus Insulin Degludec for the Treatment of Type 2 Diabetes in China.” Diabetes therapy : research, treatment and education of diabetes and related disorders vol. 10,5 (2019): 1969-1984.	74220.8	19070	61274.1		87766.5	Duan X, Li Y, Liu Q, Liu L, Li C. Epidemiological characteristics, medical costs and healthcare resource utilization of diabetes-related complications among Chinese patients with type 2 diabetes mellitus. Expert Rev Pharmacoecon Outcomes Res. 2020 Oct;20(5):513-521.
	c MI 2nd+ years (心肌梗死第二年及以后成本)	25232.1	25332.9	Su, Wen et al. “Meta-Analysis and Cost-Effectiveness Analysis of Insulin Glargine 100 U/mL Versus Insulin Degludec for the Treatment of Type 2 Diabetes in China.” Diabetes therapy : research, treatment and education of diabetes and related disorders vol. 10,5 (2019): 1969-1984.	25232.1	20301	41393.3		25232.1
	c angina 1st year (心绞痛第一年成本)	36398.9	35486	Su, Wen et al. “Meta-Analysis and Cost-Effectiveness Analysis of Insulin Glargine 100 U/mL Versus Insulin Degludec for the Treatment of Type 2 Diabetes in China.” Diabetes therapy : research, treatment and education of diabetes and related disorders vol. 10,5 (2019): 1969-1984.	36398.9	19425.3	34564.2		45024.7
	c angina 2nd+ years (心绞痛第二年及以后成本)	10914.9	38736.7	Su, Wen et al. “Meta-Analysis and Cost-Effectiveness Analysis of Insulin Glargine 100 U/mL Versus Insulin Degludec for the Treatment of Type 2 Diabetes in China.” Diabetes therapy : research, treatment and education of diabetes and related disorders vol. 10,5 (2019): 1969-1984.	10914.9	20982	30106		10915.3
	c CHF 1st year (充血性心力衰竭第一年成本)	35293.8			35293.8	23828.5	32460.3		40274.4
	c CHF 2nd+ years (充血性心力衰竭第二年及以后成本)	20285.4			20285.4	22177.1	39134.8		20285.7
	c stroke 1st year (中风第一年成本)	29078.9			29078.9	16071.5	25569.8		38344.8
	c stroke 2nd+ years (中风第二年及以后成本)	15635.5			15635.5	20408.7	33479		15635.4
	c stroke death within 30 days (中风30日内死亡成本)	17273.2			17273.2	30153.5	30153.5		30153.4	吴晶数据		CPI
	c PVD 1st year (外周血管病变第一年成本)	10676.7			10676.7	20494.6	26539.7		29564.4			居民消费价格指数(上年=100)	2014年	2015年	2016年	2017年	2018年	2019年	2020年	2021年	2013~2021	1.25447	来源： 国家统计局, 医疗保健类居民消费价格指数[EB/OL]. https://data.stats.gov.cn/easyquery.htm?cn=C01&zb=A090305&sj=2019
	c PVD 2nd+ years (外周血管病变第二年及以后成本)	3402.24			3402.24	26982.9	30035.3		3651.64			医疗保健	101.7	102.7	103.8	106	104.3	102.4	101.8	100.4	2015~2021	1.19629	https://data.stats.gov.cn/easyquery.htm?cn=C01&zb=A0901&sj=2019
																					2017~2021	1.09161
	DIRECT COSTS RENAL COMPLICATIONS (肾脏并发症直接成本)	MEN 2019			MEN 2019	DUAN X-control group(PMS后)2015年数据	DUAN X-group-2015年数据			1.09161
	HD costs 1st year (血液透析第一年成本)	129525			129525	16873.8	73595.2		204477
	annual costs HD 2+ years (血液透析第二年及以后年成本)	126127			126127	19737.6	125170		126127
	PD costs 1st year (腹膜透析第一年成本)	65107.1			65107.1				65106.3
	annual costs PD 2+ years (腹膜透析第二年及以后年成本)	53103.8			53103.8				53103.8
	RT costs 1st year (肾移植第一年成本)	281826			281826				281826
	annual costs RT 2+ years (肾移植第二年及以后年成本)	74555.4			74555.4				74554.8
	DIRECT COSTS ACUTE EVENTS (急性发作并发症直接成本)	MEN 2019			文献原始数据 （单位：元）	MEN 2019	DUAN X-2015年数据	DUAN X-2020年数据
	c NSHE (非严重性低血糖事件成本)	874.376	18.6714		801	874.376	564	615.666	8023.49	1.09161
	c SHE 1 (严重低血糖事件1成本)	13707.3			12557	13707.3	6143	6705.73	13652
	c SHE 2 (严重低血糖事件2成本)	13707.3			12557	13707.3	11412	12457.4
	c keto event (每次酮酸中毒成本)	15214.2			12128	15214.2			12463.5
	c lactic acid event (每次乳酸中毒成本)	10412.1			8300	10412.1			12617.2
	c edema onset (adv.ev.) (水肿第一年成本)	703.758			561	703.758			16280.6
	c edema follow up (adv.ev.) (水肿第二年及以后成本)	0				0			2141.6
	DIRECT COSTS EYE DISEASE (眼部并发症直接成本)	MEN 2019			文献原始数据 （单位：元）	MEN 2019
	c laser treatment (激光治疗成本)	7886.85			6287	7886.85			2476.45
	c cataract operation (白内障手术第一年成本)	12970			10339	12970			10961.6
	c following cataract operation (白内障手术第二年及以后成本)	454.118			362	454.118			279.882
	c blindness - year of onset (失明第一年成本)	2658.22			2119	2658.22			2304.03
	c blindness - following years (失明第二年及以后成本)	878.129			700	878.129			760.929
	DIRECT COSTS NEUROP/FOOT ULCER/AMP (神经病变/足部溃疡/截肢直接成本)	（单位：元）			文献原始数据 （单位：元）	MEN 2019
	c neurop 1st year (神经系统疾病第一年成本)	18656.6			17091	18656.6			18582.2
	c neurop 2nd+ years (神经系统疾病第二年及以后成本)	7157.66			6557	7157.66			7129.49
	c amputation (event based) (每次截肢成本)	17362			15905	17362			17292.7
	c amputation Prosthesis (event based) (每次截肢后假肢成本	15591.4			14283	15591.4			15529.7
	c gangrene treatment (坏疽治疗成本)	16329.3			14959	16329.3			30438.4
	c after healed ulcer (溃疡治愈后成本)	5896.85			5402	5896.85
	c infected ulcer (感染溃疡治疗成本)	25194.3			23080	25194.3			25094.4
	c standard uninfected ulcer (未感染溃疡治疗成本)	20966.5			19207	20966.5			20882.4
	QUALITY OF LIFE UTILITIES (效用值)	输入参数	SE/SD			HANG 2021[6]	LI+GU
	U T2 no complications (无合并疾病的2型糖尿病效用值)	0.785	0.007		Beaudet A, Clegg J, Thuresson PO, Lloyd A, McEwan P. Review of utility values for economic modeling in type 2 diabetes. Value Health. 2014 Jun;17(4):462-70.	0.881
	DisU MI event (每次心肌梗死事件的负效用值)	-0.055	0.005			-0.007
	U post MI (心肌梗死后效用值)	0.73	0.009		-0.055	0.874
	U angina (心绞痛效用值)	0.695	0.01		-0.09	0.791
	U CHF (充血性心力衰竭效用值)	0.677	0.01		-0.108	0.773
	DisU stroke event (每次中风事件的负效用值)	-0.164	0.008			-0.164
	U post Stroke (中风后效用值)	0.621	0.011			0.717
	U PVD (外周血管病变效用值)	0.724	0.008		-0.061	0.864	-0.017
	U MA (微量蛋白尿效用值)	0.785	0.007		0	0.881
	U GRP (大量蛋白尿效用值)	0.737	0.008		-0.048	0.833
	U HD (血液透析效用值)	0.621	0.029		-0.164	0.717
	U PD (腹膜透析效用值)	0.581	0.03		-0.204	0.677
	U RT (肾移植效用值)	0.762	0.118		-0.023	0.858
	U BDR (背景型糖尿病视网膜病变效用值)	0.745	0.021		-0.04	0.841
	U BDR wrongly treated (背景型糖尿病视网膜病变错误治疗效用值)	0.745	0.022		-0.04	0.841
	U PDR laser treated (增生型糖尿病视网膜病变激光治疗效用值)	0.715	0.022		-0.07	0.811
	U PDR no Laser (增生型糖尿病视网膜病变未采用激光效用值)	0.715	0.022		-0.07	0.811
	U ME (黄斑水肿效用值)	0.745	0.021		-0.04	0.841
	U SVL Severe vision loss （严重的视力损失效用值)	0.711	0.01		-0.074	0.78	-0.101	blindness
	U cataract (白内障效用值)	0.769	0.016		-0.016	0.865
	U neuropathy (神经病变效用值)	0.701	0.008		-0.084	0.829	-0.052
	U healed ulcer (溃疡治愈效用值)	0.785	0.007		0	0.881
	U active ulcer (活性溃疡效用值)	0.615	0.009		-0.17	0.711
	DisU amp event (每次截肢事件的负效用值)	-0.28	0.011			-0.177
	U post amputation (截肢后效用值)	0.505	0.0125			0.704
	DisU for NSHE (during daytime) (日间非严重低血糖负效用值)	-0.005	0.0015		Evans et al. Health-related quality of life associated with daytime and nocturnal hypoglycaemic events: a time trade-off survey in five countries. Health and Quality of Life Outcomes 2013	-0.00335	Foos V. and McEwan P. Conversion of hypoglycemia utility decrements from categorical units reflecting event history into event specific disutility scores applicable to diabetes decision models. ISPOR 2018, May 19-23, 2018, Baltimore, MD, USA | PRM75
	DisU for NSHE (nocturnal) (夜间非严重低血糖负效用值)	-0.007	0.025		Evans et al. Health-related quality of life associated with daytime and nocturnal hypoglycaemic events: a time trade-off survey in five countries. Health and Quality of Life Outcomes 2013	-0.00335	Foos V. and McEwan P. Conversion of hypoglycemia utility decrements from categorical units reflecting event history into event specific disutility scores applicable to diabetes decision models. ISPOR 2018, May 19-23, 2018, Baltimore, MD, USA | PRM75
	DisU for SHE 1 (during daytime) (不需要医疗救助的日间严重低血糖负效用值)	-0.0137			Elizabeth Marrett et al. Assessment of severity and frequency of selfreported hypoglycemia on quality of life in patients with type 2 diabetes treated with oral antihyperglycemic agents: A survey study. BMC Research Notes 2011, 4:252	-0.0137	Foos V. and McEwan P. Conversion of hypoglycemia utility decrements from categorical units reflecting event history into event specific disutility scores applicable to diabetes decision models. ISPOR 2018, May 19-23, 2018, Baltimore, MD, USA | PRM75
	DisU for SHE 1 (nocturnal) (不需要医疗救助的夜间低血糖负效用值)	-0.0137			Elizabeth Marrett et al. Assessment of severity and frequency of selfreported hypoglycemia on quality of life in patients with type 2 diabetes treated with oral antihyperglycemic agents: A survey study. BMC Research Notes 2011, 4:252	-0.0137	Foos V. and McEwan P. Conversion of hypoglycemia utility decrements from categorical units reflecting event history into event specific disutility scores applicable to diabetes decision models. ISPOR 2018, May 19-23, 2018, Baltimore, MD, USA | PRM77
	DisU for SHE 2 (during daytime) (需要医疗救助日间严重低血糖负效用值)	-0.06			Evans et al. Health-related quality of life associated with daytime and nocturnal hypoglycaemic events: a time trade-off survey in five countries. Health and Quality of Life Outcomes 2013	-0.0578	Foos V. and McEwan P. Conversion of hypoglycemia utility decrements from categorical units reflecting event history into event specific disutility scores applicable to diabetes decision models. ISPOR 2018, May 19-23, 2018, Baltimore, MD, USA | PRM79
	DisU for SHE 2 (nocturnal) (需要医疗救助夜间严重低血糖负效用值)	-0.078			Evans et al. Health-related quality of life associated with daytime and nocturnal hypoglycaemic events: a time trade-off survey in five countries. Health and Quality of Life Outcomes 2013	-0.0578	Foos V. and McEwan P. Conversion of hypoglycemia utility decrements from categorical units reflecting event history into event specific disutility scores applicable to diabetes decision models. ISPOR 2018, May 19-23, 2018, Baltimore, MD, USA | PRM80
	DisU keto event (每次酮酸中毒负效用值)	0				0
	DisU LA event (每次乳酸中毒负效用值)	0				0
	DisU edema event (adv.ev.) (每次水肿发生的负效用值)	-0.01	0			-0.01
	U post edema (adv.ev.) (水肿后效用值)	0.785	0.007		0	0.881
	U depression not treated (未治疗的抑郁症效用值)	0.785	0		0	0.881
	U depression treated (接受治疗的抑郁症效用值)	0.785	0		0	0.881
	[2]Duan X, Li Y, Liu Q, Liu L, Li C. Epidemiological characteristics, medical costs and healthcare resource utilization of diabetes-related complications among Chinese patients with type 2 diabetes mellitus. Expert Rev Pharmacoecon Outcomes Res. 2020 Oct;20(5):513-521.
	[3] Evans M , Khunti K , Muhammad Mamdani,et al. Health-related quality of life associated with daytime and nocturnal hypoglycaemic events: a time trade-off survey in five countries[J]. Health and Quality of Life Outcomes, 2013, 11:90
	[4] Foos V. and McEwan P. Conversion of hypoglycemia utility decrements from categorical units reflecting event history into event specific disutility scores applicable to diabetes decision models. ISPOR 2018, May 19-23, 2018, Baltimore, MD, USA | PRM77
	[5] Foos V. and McEwan P. Conversion of hypoglycemia utility decrements from categorical units reflecting event history into event specific disutility scores applicable to diabetes decision models. ISPOR 2018, May 19-23, 2018, Baltimore, MD, USA | PRM79
	[6] Mok, C. H., Kwok, H., Ng, C. S., Leung, G. M., & Quan, J. (2021). Health State Utility Values for Type 2 Diabetes and Related Complications in East and Southeast Asia: A Systematic Review and Meta-Analysis. Value in health : the journal of the International Society for Pharmacoeconomics and Outcomes Research, 24(7), 1059–1067.

## Sheet: MEN数据计算过程
	S5	New-onset group		Pre-existing group		Estimated cost in the year event occurred		Estimated cost in each subsequent year
		Incremental cost	Follow-up days	Incremental cost	Follow-up days	Cost in 2015 (CNY)	Inflate to 2021	Cost in 2015 (CNY)	Inflate to 2021	1.20107			c MI 1st year (心肌梗死第一年成本)	80139.5
		in 2015 (CNY)		in 2015 (CNY)									c MI 2nd+ years (心肌梗死第二年及以后成本)	25333
	Myocardial infarction	53837	142	21092	365	66723.3	80139.5	21092	25333				c angina 1st year (心绞痛第一年成本)	38736.2
	Angina	26777	146	9124	365	32251.4	38736.2	9124	10958.6				c angina 2nd+ years (心绞痛第二年及以后成本)	10958.6
	Congestive heart failure	22255	156	16958	365	31965.2	38392.5	16957	20366.6				c CHF 1st year (充血性心力衰竭第一年成本)	38392.5
	Stroke	18829	153	13070	365	26420.3	31732.7	13070	15698				c CHF 2nd+ years (充血性心力衰竭第二年及以后成本)	20366.6
	Peripheral vascular disease	17696	158	3052	365	19426.9	23333.1	3052	3665.67	更新			c stroke 1st year (中风第一年成本)	31732.7
	Peripheral neuropathy	7834	140	2844	365	9587.15	11514.9	2844	3415.85	更新			c stroke 2nd+ years (中风第二年及以后成本)	15698
	Albuminuria	9552	148	4691	365	12340.9	14822.3	4691	5634.23
	Hemodialysis	66966	143	105432	365	131092	157451	105432	126631				c stroke death within 30 days (中风30日内死亡成本)	17273.2		15887	1.08726	MEN 2019中appendix S4数据
	Note: Cost in the year event occurred=Incremental cost for new-onset group+ (incremental cost for pre-existing group×(365-follow-up days for new-onset group)/365)												c PVD 1st year (外周血管病变第一年成本)	23333.1
	Cost in each subsequent year = Incremental cost in the pre-existing group												c PVD 2nd+ years (外周血管病变第二年及以后成本)	3665.67
													HD costs 1st year (血液透析第一年成本)	157451
				2018年数据									annual costs HD 2+ years (血液透析第二年及以后年成本)	126631
		1120	1	7874	888	2.9	0						PD costs 1st year (腹膜透析第一年成本)	65107.1		59882		MEN 2019中appendix S4数据
	S6	Inpatients			Outpatients			Weighted Costs					annual costs PD 2+ years (腹膜透析第二年及以后年成本)	53103.8		48842
		Number of inpatient	Inpatient visit per person	Inpatient total cost (CNY)	Number of outpatient	Outpatient visit per person	Outpatient cost (CNY)	Weight average Cost per visit in 2015 (CNY)	Inflate to 2020(CNY)				RT costs 1st year (肾移植第一年成本)	281826		259208
	Minor hypoglycemic event	60	1.3	6143	888	2.9	564	728	874.38				annual costs RT 2+ years (肾移植第二年及以后年成本)	74555.4		68572
	Laser treatment for retinal photocoagulation	793	1.2	16553	1006	2	588	5714	6862.92				c NSHE (非严重性低血糖事件成本)	874.38
	Cataract operation	335	1.2	9397	2036	2.1	329	1108.32	1331.17				c SHE 1 (严重低血糖事件1成本)	13706.6
	Gangrene treatment	56	1.6	25025	28	2.8	533	13595	16328.6				c SHE 2 (严重低血糖事件2成本)	13706.6
	Major hypoglycemic event	N/A	N/A	N/A	N/A	N/A	N/A	11412	13706.6				c keto event (每次酮酸中毒成本)	13186.2
	Oedema	42	1.1	6184	982	1.8	564	707.149	849.337
	Ketosis	N/A	N/A	N/A	N/A	N/A	N/A	11023	13239.4				c lactic acid event (每次乳酸中毒成本)	9024.23
	Note: Weight average cost per visit= (Cost IP * N IP * Visit IP +Cost OP * N OP * Visit OP) / (N IP * Visit IP +N OP * Visit OP)												c edema onset (adv.ev.) (水肿第一年成本)	849.337
	Coefficient for Inflation 2015 to 2017 = (1+4.6%)× (1+6.6%) = 1.115												c edema follow up (adv.ev.) (水肿第二年及以后成本)	849.337
													c laser treatment (激光治疗成本)	6862.92
	S4												c cataract operation (白内障手术第一年成本)	11241.1		10339
	Costs of T2DM-related complications	Costs (CNY)											c following cataract operation (白内障手术第二年及以后成本)	393.587		362
	Annual cost of statins	2613											c blindness - year of onset (失明第一年成本)	2303.9		2119
	Annual cost of aspirin	209											c blindness - following years (失明第二年及以后成本)	761.08		700
	Annual cost of ACEI	1520											c neurop 1st year (神经系统疾病第一年成本)	11514.9		17091
	Annual cost of screening for MA	153											c neurop 2nd+ years (神经系统疾病第二年及以后成本)	3415.85		6557
	Annual cost of screening for GRP	66											c amputation (event based) (每次截肢成本)	17292.8		15905
	Annual cost of eye screening	376											c amputation Prosthesis (event based) (每次截肢后假肢成本	15529.3		14283
	Monthly cost of foot screening program	1351											c gangrene treatment (坏疽治疗成本)	16264.3		14959
	Myocardial infarction, year of event	73414											c after healed ulcer (溃疡治愈后成本)	5873.36		5402
	Myocardial infarction, each subsequent year	23207											c infected ulcer (感染溃疡治疗成本)	25093.9		23080
	Angina, year of event	35486											c standard uninfected ulcer (未感染溃疡治疗成本)	20882.9		19207
	Angina, each subsequent year	10039
	Congestive heart failure, year of onset	35171											*红字数据采用表S4，其他采用上
	Congestive heart failure, each subsequent year	18658
	Stroke, year of event	29070
	Stroke, each subsequent year	14381
	Stroke, death within 30 days	15887
	Peripheral vascular disease, year of onset	21375
	Peripheral vascular disease, each subsequent year	3358
	Hemodialysis, first year	144238
	Hemodialysis, each subsequent year	116005
	Peritoneal dialysis, first year	59882
	Peritoneal dialysis, each subsequent year	48842
	Kidney Transplant, first year	259208
	Kidney Transplant, each subsequent year	68572
	Major hypoglycemic event	12557
	Minor hypoglycemic event	801
	Keto event cost	12128
	Lactic acid event cost	8300
	Edema onset cost	561
	Laser treatment for retinal photocoagulation	6287
	Cataract operation, year of operation	10339
	Annual cost following cataract operation	362
	Annual cost of blindness, year of onset	2119
	Annual cost of blindness, each subsequent year	700
	Neuropathy, year of onset	17091
	Neuropathy, each subsequent year	6557
	Amputation, year of event	15905
	Amputation, prosthesis	14283
	Gangrene treatment	14959
	Cost of infected ulcer treatment	23080
	Cost of uninfected ulcer treatment	19207
	Annual cost after ulcer healed	5402

## Sheet: Treatment cost
	Treatment cost 参数-治疗方案成本输入参数									https://data.stats.gov.cn/easyquery.htm?cn=C01&zb=A090405&sj=2020								2022年医疗保健类CPI		1.006		2022年国民经济顶住压力再上新台阶 (stats.gov.cn)
		输入参数	输入参数
	TREATMENT	Cost 1st Year	Cost 2nd Year
	干预组治疗方案	13013.6	13013.6
	对照组治疗方案	7673.15	7673.15
	CPI (2016-2022)	1.46513						带采后差比价	带采价格				switch to:
	起始治疗阶段	IDEGLira	IDEG	参数来源	IDEGLira-差比价估算	IDEGLira	IDEG	IDEGLira	IDEG			Lira	强化方案(甘精U100+门冬)
	单价/元	217.6	82.2		382.322	499	82.2	299	82.2			315.27	0.24	0.154
	日剂量（U/d)	34.3	37.4	DUAL II China	34.3	16	#REF!	34.3	37.4			1.8	52	32
	日费用/元	24.8789	10.2476		43.7121	26.6133	#REF!	34.1857	10.2476			31.527	12.48	4.928
	注射次数/次	1	1		1	1	1	1	1			1	1
	SMBG次数/次	1	1		1	1	1	1	1			1	1
	SMBG单次费用/元	8.20472	8.20472	Xie X, Vondeling H. Cost-utility analysis of intensive blood glucose control with metformin versus usual care in overweight type 2 diabetes mellitus patients in Beijing, P.R. China[J]. Value Health, 2008,11 Suppl 1:S23-S32.	5.6	8.20472	8.20472	8.20472	8.20472			8.20472	8.20472
	SMBG日费用/元	8.20472	8.20472		5.6	8.20472	8.20472	8.20472	8.20472			8.20472	8.20472
	针头价格/元	2.57	2.57		2.57	2.57	2.57	2.57	2.57			2.57	2.57
	针头数/个	1	1		1	1	1	1	1			1	4
	年费用/元	13013.6	7673.15		#REF!	#REF!	#REF!	#REF!	#REF!			15440.1	13100.8
	[1] Xie X, Vondeling H. Cost-utility analysis of intensive blood glucose control with metformin versus usual care in overweight type 2 diabetes mellitus patients in Beijing, P.R. China[J]. Value Health, 2008,11 Suppl 1:S23-S32.
	[2] Liu S, Qiu X, Liu P, et al. A survey on the usage of Insulin Pen Needle[J]. Herald of Medicine, 2016,35(z1):55-57.
	纪立农, 等.中国糖尿病杂志,2019,27(10);721-727

## Sheet: Price
根据带采价格计算：
		DRUG	Price	COMPONENT	COST/UNIT
		DEG Flextouch	82.2	300	0.274
		Lira	315.27	18	17.515
		DRUG	COMPONENT		COST
			DEG(IU)	Lira(mg)
		IDegLira	300	10.8	271.362	(as per fextouch)
		备注：
		德谷胰岛素笔芯及畅充价格基于胰岛素带量采购中标价格
		利拉鲁肽价格基于2021年医保支付价
非带采价格：
		DRUG	Price	COMPONENT	COST/UNIT
		DEG Flextouch	193.16	300	0.643867
		Lira	315.27	18	17.515
		DRUG	COMPONENT		COST
			DEG(IU)	Lira(mg)
		IDegLira	300	10.8	382.322	(as per fextouch)
		备注：
		德谷胰岛素笔芯及畅充价格基于2020年10月平均中标价
		利拉鲁肽价格基于2019年医保支付价

## Sheet: Clinical
General settings		Defaut	model default	China clinical
	Clinical name
	Access level			Public but not modifiable
	CDM Group
	Comments			China CVD adjusted 20091118 (copied from QIGY NN 1860 clinical)
	Creation Date			2011-06-22
	Creator			Jakob II Langer
HbA1c adjustments - Type 1 diabetes
	risk Reduction for a relative 10% lower HbA1c versus comparator - BDR (DCCT)	[0-100]	39	39
	risk Reduction for a relative 10% lower HbA1c versus comparator - BDR (EDIC)	[0-100]	100	34
	risk Reduction for a relative 10% lower HbA1c versus comparator - PDR (DCCT)	[0-100]	43	43
	risk Reduction for a relative 10% lower HbA1c versus comparator - PDR (EDIC)	[0-100]	100	37
	risk Reduction for a relative 10% lower HbA1c versus comparator - SVL (DCCT)	[0-100]	0	0
	risk Reduction for a relative 10% lower HbA1c versus comparator - SVL (EDIC)	[0-100]	100	0
	risk Reduction for a relative 10% lower HbA1c versus comparator - ME (DCCT)	[0-100]	13	10
	risk Reduction for a relative 10% lower HbA1c versus comparator - ME (EDIC)	[0-100]	100	10
	risk Reduction for a relative 10% lower HbA1c versus comparator - MAU (DCCT)	[0-100]	28	28
	risk Reduction for a relative 10% lower HbA1c versus comparator - MAU (EDIC)	[0-100]	99.2	24
	risk Reduction for a relative 10% lower HbA1c versus comparator - GRP (DCCT)	[0-100]	37	37
	risk Reduction for an absolute 1% -point lower HbA1c versus comparator - GRP (EDIC)	[0-100]	25	47
	risk Reduction for a relative 10% lower HbA1c versus comparator - ESRD (DCCT)	[0-100]	21	0
	risk Reduction for a relative 10% lower HbA1c versus comparator - ESRD (EDIC)	[0-100]	0	0
	risk Reduction for a relative 10% lower HbA1c versus comparator - Neuro (DCCT)	[0-100]	32	32
	risk Reduction for a relative 10% lower HbA1c versus comparator - Neuro (EDIC)	[0-100]	83	29
	risk Reduction for a relative 10% lower HbA1c versus comparator - MI T1	[0-100]	20	0
	risk Reduction for an absolute 1% -point lower HbA1c versus comparator - Cataract T1	[0-100]	0	0
	risk Reduction for a relative 10% lower HbA1c versus comparator - HF T1	[0-100]	23	0
	risk Reduction for a relative 10% lower HbA1c versus comparator - stroke T1	[0-100]	20	0
	risk Reduction for a relative 10% lower HbA1c versus comparator - angina T1	[0-100]	20	0
HbA1c adjustments - Type 2 diabetes
	risk Reduction for an absolute 1% -point lower HbA1c versus comparator - MI T2	[0-100]	14	14
	risk Reduction for an absolute 1% -point lower HbA1c versus comparator - micro T2	[0-100]	37	37
	risk Reduction for an absolute 1% -point lower HbA1c versus comparator - PVD T2	[0-100]	43	43
	risk Reduction for an absolute 1% -point lower HbA1c versus comparator - Cataract T2	[0-100]	19	19
	risk Reduction for an absolute 1% -point lower HbA1c versus comparator - HF T2	[0-100]	16	16
	risk Reduction for an absolute 1% -point lower HbA1c versus comparator - stroke T2	[0-100]	0	12
	risk Reduction for an absolute 1% -point lower HbA1c versus comparator - angina T2	[0-100]	10	10
HbA1c adjustments - Type 1 and -2 diabetes
	risk Reduction for an absolute 1% -point lower HbA1c versus comparator - HD Mort	[0-100]	13.3	13.3
	risk Reduction for an absolute 1% -point lower HbA1c versus comparator - PD Mort	[0-100]	13.3	13.3
	risk Reduction for an absolute 1% -point lower HbA1c versus comparator - RT Mort	[0-100]	13.3	13.3
	risk Reduction for an absolute 1% -point lower HbA1c versus comparator - 1st ulcer	[0-100]	0	0
SBP adjustments
	risk Reduct for 10 mmHg lower SBP all micro T1	[0-100]	13	13
	risk Reduct for 10 mmHg lower SBP SVL T1	[0-100]	0	0
	risk Reduct for 10 mmHg lower SBP all micro T2	[0-100]	13	13
	risk Reduct for 10 mmHg lower SBP SVL T2	[0-100]	0	0
MI
	Prop. init CHD event MI Female	[0 - 1]	0.361	0.361
	Prop. init CHD event MI Male	[0 - 1]	0.522	0.522
	Prop. subseq CHD event MI female	[0 - 1]	0.474	0.474
	Prop. subseq CHD event MI Male	[0 - 1]	0.451	0.451
	Increased risk MI if MA		1.96	1.68
	Increased risk MI if GRP		2.73	2.45
	Increased risk MI if ESRD		2.73	2.45
	multiplier for risk rec MI if DIGAMI intensive control		1	1
	multiplier for risk pot MI mort if DIGAMI intensive control		1	1
	multiplier Aspirin 10 MI		0.39	0.39
	multiplier Aspirin 20 MI		0.68	0.68
	multiplier Statins 10 MI		0.69	0.69
	multiplier Statins 20 MI		0.19	0.78
	Risk Reduct with ACE 1st MI	[0 - 1]	1	1
	Risk Reduct with ACE rect MI	[0 - 1]	0.78	0.78
MI mortality
	p sudden death 1st MI male	[0 - 1]	0.393	0.393
	p sudden death 1st MI female	[0 - 1]	0.364	0.364
	p sudden death rec MI male	[0 - 1]	0.393	0.393
	p sudden death rec MI female	[0 - 1]	0.364	0.364
	multiplier 12 month mortality MI convent treatment		1.3684	1.3684
	multiplier Aspirin mortality 1st year MI		1	1
	multiplier Aspirin mortality 2nd+ years MI		1	1
	multiplier Statins mortality 1st year MI		0.47	1
	multiplier Statins mortality 2nd+ years MI		0.47	1
	multiplier Aspirin sudden death MI		1	1
	multiplier Statin sudden death MI		0.47	1
	multiplier ACE sudden death MI		1	1
	Risk Reduct with ACE MI long-term mort	[0 - 1]	0.74	0.74
	Risk Reduct with ACE MI 12 month mort	[0 - 1]	0.74	0.74
Stroke
	mult Stroke MA		2.2	1.68
	mult Stroke GRP		2.33	2.45
	mult Stroke ESRD		2.33	2.45
	multiplier Aspirin 1<sup>0</sup> stroke		1	1
	multiplier Aspirin 2<sup>0</sup> stroke		0.73	0.73
	multiplier Statins 1<sup>0</sup> stroke		0.85	0.52
	multiplier Statins 2<sup>0</sup> stroke		0.53	1
	Risk Reduct with ACE 1st stroke	[0 - 1]	1	1
	Risk Reduct with ACE rec stroke	[0 - 1]	0.67	0.67
Stroke mortality
	p 30-day death 1st stroke male	[0 - 1]	0.1	0.35
	p 30-day death 1st stroke female	[0 - 1]	0.12	0.35
	p 30-day death rec stroke male	[0 - 1]	0.15	0.15
	p 30-day death rec stroke female	[0 - 1]	0.2	0.2
	multiplier Aspirin mortality 1st year stroke		1	1
	multiplier Aspirin mortality 2nd+ years stroke	[0 - 1]	1	1
	multiplier Statins mortality 1st year stroke		1	1
	multiplier Statins mortality 2nd+ years stroke		1	1
	multiplier Aspirin sudden death stroke		1	1
	multiplier Statin sudden death stroke		1	1
	multiplier ACE sudden death stroke		1	1
	Risk Reduct with ACE stroke long-term mort	[0 - 1]	1	1
	Risk Reduct with ACE stroke 12 month mort	[0 - 1]	1	1
Angina
	Prop. init CHD event angina Female	[0 - 1]	0.621	0.621
	Prop. init CHD event angina Male	[0 - 1]	0.42	0.42
	Prop. subseq CHD event angina Female	[0 - 1]	0.359	0.359
	Prop. subseq CHD event angina Male	[0 - 1]	0.301	0.301
	mult Angina MA		1.96	1.68
	mult Angina GRP		2.73	2.45
	mult Angina ESRD		2.73	2.45
Heart failure
	Increased risk HF if MA		1.96	1.68
	Increased risk HF if GRP		2.73	2.45
	Increased risk HF if ESRD		2.73	2.45
	risk reduct HF if Aspirin	[0 - 1]	1	1
	risk reduct HF if Statin	[0 - 1]	0.64	0.64
	risk reduct HF if ACE	[0 - 1]	1	1
	risk reduct HF death if ACE	[0 - 1]	0.76	0.76
	multiplier HF death diab male		1	1
	multiplier HF death diab female		1.7	1.7
ACE inhibitors adjustments for microvascular complications
	Risk Reduct with ACE BDR T1	[0 - 1]	1	1
	Risk Reduct with ACE PDR T1		0.5	0.5
	Risk Reduct with ACE ME T1		1	1
	Risk Reduct with ACE SVL T1		1	1
	Risk Reduct with ACE no->MA T1		0.35	0.35
	Risk Reduct with ACE MA->GRP T1		0.37	0.37
	Risk Reduct with ACE GRP->ESRD T1		0.6	0.6
	Risk Reduct with ACE Neuropathy T1	[0 - 1]	1	1
	Risk Reduct with ACE BDR T2	[0 - 1]	0.69	0.69
	Risk Reduct with ACE PDR T2	[0 - 1]	0.5	0.5
	Risk Reduct with ACE ME T2	[0 - 1]	1	1
	Risk Reduct with ACE SVL T2	[0 - 1]	1	1
	Risk Reduct with ACE Neuropathy T2	[0 - 1]	1	1
Probabilities for ACE side effects
	p SE's stopping ACE 1st year	[0 - 1]	0.25	0.25
	p SE's stopping ACE 2nd+ years	[0 - 1]	0.02	0.02
Adjustments for race
	mult race Hisp no->BDR T2		2.68	2.68
	mult race Black no->BDR T2		2.11	2.11
	mult race Am Ind no->BDR T2		2.11	2.11
	mult race Hisp BDR->PDR T2		2.68	2.68
	mult race Black BDR->PDR T2		2.11	2.11
	mult race AM Ind BDR->PDR T2		2.11	2.11
	mult race Hisp PDR->SVL T2		2.68	2.68
	mult race Black PDR->SVL T2		2.11	2.11
	mult race AM Ind PDR->SVL T2		2.11	2.11
	mult race Hisp ME->SVL T2		2.68	2.68
	mult race Black ME->SVL T2		2.11	2.11
	mult race AM Ind ME->SVL T2		2.11	2.11
	mult race Hisp no->neuro T2		1	1
	mult race Black no->neuro T2		1	1
	mult race AM Indno->neuro T2		1	1
	mult race no to MA type2 Hispanic		6.44	6.44
	mult race no to MA type2 black		4.55	4.55
Adverse events
	p die major hypo T1	[0 - 1]	0	0
	p die major hypo T2	[0 - 1]	0	0
	p die Ketoacidosis	[0 - 1]	0.027	0.027
	p die after lactic acidosis T2	[0 - 1]	0.43	0
	Increased risk major hypo with ACE T1		2.8	2.8
	Increased risk major hypo with ACE T2		4.1	4.1
Foot ulcer and amputation
	p gangrene to amp with gang	[0-1] mb*	0.1818	0.1818
	p gangrene to healed amp	[0-1] mb*	0.3082	0.3082
	p death following onset gangrene	[0-1] mb*	0.0098	0.0098
	p death with history amputation	[0-1] mb*	0.004	0.004
	p death following healed ulcer	[0-1] mb*	0.004	0.004
	p developing recurrent uninfected ulcer	[0-1] mb*	0.0393	0.0393
	p amputation following infected ulcer	[0-1] mb*	0.0037	0.0037
	p infect ulcer->amp healed	[0-1] mb*	0.0445	0.0445
	p infect ulcer->death	[0-1] mb*	0.0098	0.0098
	p infect ulcer->gangrene	[0-1] mb*	0.0075	0.0075
	p infect ulc->uninfect ulc	[0-1] mb*	0.1397	0.1397
	p recurrent amp	[0-1] mb*	0.005208	0.005208
	p uninfect ulc->death	[0-1] mb*	0.0098	0.0098
	p uninfect ulc->infect ulc	[0-1] mb*	0.0473	0.0473
	p uninfect ulc->healed ulc	[0-1] mb*	0.0787	0.0787
	p developing ulcer with neither neur or PVD	[0-1] mb*	0.00025	0.00025
	p developing ulcer with either neur or PVD	[0-1] mb*	0.0037	0.0037
	p developing ulcer with both neur and PVD	[0-1] mb*	0.01167	0.01167
Depression
	mult for all cause death if depression		1.33	1.33
	mult for CHF if depresion		1	1
	mult for MI if depression		1	1
	mult for depression if neuropathy		3.1	3.1
	mult for depression if stroke		6.3	6.3
	mult for depression if amp.		1	1
Metabolic Memory Effect (Type 1 Diabetes)
	mult NPDR risk		0	1.57
	mult PDR risk		0	1.58
	mult ME risk		0	1.38
	mult SVL risk		0	1
	mult MAU risk		0	1.59
	mult GRP risk		0	1.4
	mult ESRD risk		0	1.51
	mult Neuro risk		0	1.3
	mult CVD risk		0	1.42
Others
	p BDR->SVL		0.0148	0.0148
	p reversal of neuropathy	[0 - 1]	0	0
	* monthly based (mb)	[0-1] mb*
	mult eye disease risk for T1D adolecents		0	1.7
	mult CV mortality risk for T1D		0	1

[truncated: 3 more sheets: Results, SIMULATION, SIMULATION (lira+iglar)]
