# Supplementary material for: Evaluating the long-term cost-effectiveness of fixed-ratio combination insulin degludec/liraglutide (IDegLira) versus other treatment regimens in the chinese type 2 diabetes patients
Source: Diabetol Metab Syndr. 2023 Aug 19;15:173. doi: 10.1186/s13098-023-01141-7 (PMC10439551; doi:10.1186/s13098-023-01141-7)
Supplement: Supplementary file 5 — Supplementary Material 5 [file 13098_2023_1141_MOESM5_ESM.xlsx]

## Sheet: vs. IDeg-DUAL Ⅱ
General settings
CN--DUAL II China-IDegLira vs. IDeg-CN--A1C>7.5%
Client	CN-
Study	DUAL II China-IDegLira vs. IDeg
Country	CN
Description	-A1C>7.5%
Comments	switch when A1C>7.5%; 40yrs
Simulation settings
	Intervention	Comparator
Cohort	CGXN_DUAL II CHINA-IDegLira vs IDeg-V1-20230313	CGXN_DUAL II CHINA-IDegLira vs IDeg-V1-20230313
Economics	CGXN_DUAL I CHINA-V1-230228-final	CGXN_DUAL I CHINA-V1-230228-final
Treatment algorithm	CGXN_DUAL II China-IDegLira-V1-230313	CGXN_DUAL II China-IDeg-V1-230313
Treatment cost group	CGXN_DUAL II CHINA-V1-230313	CGXN_DUAL II CHINA-V1-230313
Other Management	CGXN_CORE V9.0 Default-workbook	CGXN_CORE V9.0 Default-workbook
Clinical	CGXN_CORE V9.0 Default workbook	CGXN_CORE V9.0 Default workbook
Statistical models for CVD risk prediction
MI	UKPDS Outcomes Model
Stroke	UKPDS Outcomes Model
Angina	UKPDS Outcomes Model
HF	UKPDS Outcomes Model
Alternative sets of CV risk equations	Hong Kong Registry
Specific simulation settings
QALE estimation method	CORE default (minimum approach)
BMI adjustment for QALY	No
2nd order with sampling	No
Patient number	1000
Time horizon	40
Number of bootstrap iterations	1000
Acceptability Curve
Willingness-to-pay threshold	257094
Number of intervals	30
Other
Mortality approach	Combined (UKPDS 68)
Restrict HbA1c adjustments	No
Restrict to HbA1c values lower than	8.5
EDIC approach (T1D)	Clinical tables
Results
	Intervention (mean)	Intervention (sd)	Intervention (CI low)	Intervention (CI High)	Comparator (mean)	Comparator (sd)	Comparator (CI low)	Comparator (CI High)
Life expectancy (years)	13.868	0.11	13.861	13.875	13.814	0.112	13.807	13.821
Undiscounted Life expectancy (years)	26.99	0.324	26.97	27.01	26.814	0.324	26.794	26.834
Quality-Adjusted Life expectancy (years)	11.895	0.095	11.889	11.901	11.803	0.096	11.797	11.809
Undiscounted Quality-Adjusted Life expectancy (years)	22.73	0.271	22.713	22.747	22.515	0.269	22.499	22.532
Direct costs	533964	6407.95	533567	534362	542090	6516.85	541686	542494
Indirect costs	0	0	0	0	0	0	0	0
Combined costs	533964	6407.95	533567	534362	542090	6516.85	541686	542494
Comparison Intervention vs. Comparator
	mean	CI low	CI high
Δ Life expectancy	0.054	0.045	0.064
Δ QALE	0.093	0.084	0.101
Δ Direct costs	-8125.74	-8680.63	-7570.85
Δ Indirect costs	0	0	0
Δ Combined costs	-8125.74	-8680.63	-7570.85
Δ Direct costs / Δ Life expectancy	-149370	-135635	-168241
Δ Direct costs / Δ QALE	-87656	-85947	-90129
Δ Indirect costs / Δ Life expectancy	0	0	0
Δ Indirect costs / Δ QALE	0	0	0
Δ Combined costs / Δ Life expectancy	-149370	-135635	-168241
Δ Combined costs / Δ QALE	-87656	-85947	-90129
Breakdown of direct costs
	Intervention	Comparator
Total costs	533964	542090
Treatment	185052	179375
Management	59615.8	59502
CVD	75639.5	76336.1
Renal	18322.2	20499.2
Ulcer/Amputation/Neuropathy	89445.4	93266.7
Eye	4371.63	4602.77
Non Severe Hypoglycemia	87952.8	93996.4
Severe hypoglycemia (req. non med. assistance)	0	0
Severe hypoglycemia (req. med. assistance)	13565.2	14512.5
Keto/Lactic Acidosis	0	0
Edema	0	0
Depression	0	0
Cumulative Incidence Eye Disease
	Intervention (mean)	Intervention (sd)	Intervention (CI low)	Intervention (CI High)	Comparator (mean)	Comparator (sd)	Comparator (CI low)	Comparator (CI High)
BDR	38.65	1.68	38.544	38.753	39.76	1.59	39.663	39.86
PDR	3.48	0.6	3.445	3.519	3.73	0.6	3.691	3.765
ME	35.71	1.57	35.609	35.804	36.63	1.5	36.535	36.721
SVL	16.29	1.07	16.225	16.357	17.04	1.18	16.97	17.117
Cataract	16.79	1.25	16.718	16.872	16.95	1.23	16.876	17.029
Cumulative Incidence Renal Disease
	Intervention (mean)	Intervention (sd)	Intervention (CI low)	Intervention (CI High)	Comparator (mean)	Comparator (sd)	Comparator (CI low)	Comparator (CI High)
MA	55.52	1.64	55.419	55.622	56.76	1.6	56.665	56.864
GRP	28.73	1.44	28.644	28.822	29.89	1.43	29.798	29.975
ESRD	11.55	0.98	11.488	11.61	12.26	1.03	12.195	12.323
NEP death	0	0	0	0	0	0	0	0
Cumulative Incidence Ulcer
	Intervention (mean)	Intervention (sd)	Intervention (CI low)	Intervention (CI High)	Comparator (mean)	Comparator (sd)	Comparator (CI low)	Comparator (CI High)
Ulcer	48.15	1.57	48.057	48.252	49.17	1.5	49.078	49.263
Rec ulcer	97.33	5.88	96.961	97.69	100.36	6.16	99.98	100.744
Amputation ulcer	21.96	1.54	21.865	22.056	22.77	1.53	22.68	22.869
Amputation rec Ulcer	12.55	1.7	12.445	12.656	13.36	1.86	13.248	13.478
Neuropathy	84.97	1.23	84.893	85.046	86.13	1.2	86.052	86.2
Cumulative Incidence CVD
	Intervention (mean)	Intervention (sd)	Intervention (CI low)	Intervention (CI High)	Comparator (mean)	Comparator (sd)	Comparator (CI low)	Comparator (CI High)
CHF event	22.65	1.32	22.566	22.73	22.76	1.31	22.682	22.844
PVD onset	26.28	1.39	26.191	26.363	27.13	1.35	27.045	27.212
Angina	6.39	0.8	6.344	6.443	6.27	0.78	6.222	6.319
Diabetes mortality	26.99	1.39	26.909	27.081	27.63	1.43	27.544	27.721
Stroke event	46.97	1.62	46.867	47.068	46.68	1.69	46.578	46.787
Event fatality	30.51	1.44	30.425	30.603	30.5	1.39	30.409	30.582
MI event	12.99	1.09	12.92	13.056	13	1.08	12.935	13.069
Cumulative Adverse Events (events per patient)
	Intervention (mean)	Intervention (sd)	Intervention (CI low)	Intervention (CI High)	Comparator (mean)	Comparator (sd)	Comparator (CI low)	Comparator (CI High)
Hypoglycemia
Non severe hypoglycemia	209.673	2.592	209.512	209.833	216.3	2.591	216.139	216.46
Severe hypoglycemia 1 (req. non med. assistance)	0	0	0	0	0	0	0	0
Severe hypoglycemia 2 (req. med. assistance)	2.066	0.054	2.063	2.069	2.137	0.051	2.133	2.14
Other
Edema	0	0	0	0	0	0	0	0
Lactoacidosis	0	0	0	0	0	0	0	0
Ketoacidosis	0	0	0	0	0	0	0	0
Cumulative Incidence Depression (in %)
	Intervention (mean)	Intervention (sd)	Comparator (mean)	Comparator (sd)
Depression	0	0	0	0
Time alive and free of complication [in years]
	Intervention:	Comparator:
Any complications	3.95	3.59
Background Retinopathy	19.52	19.07
Proliferative Retinopathy	26.24	26.01
Microalbuminuria	17.38	16.83
Gross Proteinuria	24.15	23.77
End-Stage Renal Disease	26.48	26.26
1st Ulcer	20.16	19.72
Amputation	25.32	25.05
Neuropathy	8.91	8.33
Peripheral Vascular Disease	23.76	23.46
Congestive Heart Failure	24.89	24.69
Angina	25.89	25.73
Myocardial Infarction	26.18	26
Stroke	21.81	21.65
Cataract	23.43	23.21
Macular Edema	21.86	21.42
Severe Vision Loss	25.22	24.94
Acceptability Curve
	% acceptability based on LE:	% acceptability based on QALE:
0	81.5	81.5
8569.8	85.4	85.7
17139.6	88.5	89.6
25709.4	91.3	92
34279.2	92.6	93.2
42849	93.5	94.6
51418.8	94.2	95.1
59988.6	93.8	95.7
68558.4	93.2	95.9
77128.2	91.7	96
85698	90	95.7
94267.8	88.7	95
102837.6	87.7	94.8
111407.4	87	94
119977.2	85.2	93
128547	83.8	92.1
137116.8	82.6	91.8
145686.6	81.5	91.6
154256.4	80.8	91
162826.2	79.8	89.9
171396	78.5	89.6
179965.8	77.3	89.2
188535.6	76.7	89
197105.4	76.5	88.7
205675.2	76.1	88.4
214245	75.4	88.4
222814.8	75.3	88.2
231384.6	75.2	87.9
239954.4	74.5	87.6
248524.2	74.3	87.2
257094	74.1	86.8
Net Health Benefit
	Intervention	Comparator
0	-533951	-542076
8569.8	-48.44	-49.44
17139.6	-17.29	-17.81
25709.4	-6.9	-7.27
34279.2	-1.71	-2
42849	1.41	1.16
51418.8	3.48	3.27
59988.6	4.97	4.78
68558.4	6.08	5.91
77128.2	6.95	6.79
85698	7.64	7.49
94267.8	8.2	8.06
102837.6	8.68	8.54
111407.4	9.08	8.95
119977.2	9.42	9.3
128547	9.71	9.6
137116.8	9.97	9.86
145686.6	10.2	10.09
154256.4	10.41	10.3
162826.2	10.59	10.49
171396	10.75	10.65
179965.8	10.9	10.8
188535.6	11.04	10.94
197105.4	11.16	11.06
205675.2	11.27	11.18
214245	11.38	11.28
222814.8	11.47	11.38
231384.6	11.56	11.47
239954.4	11.64	11.56
248524.2	11.72	11.63
257094	11.79	11.71
Survival Curve
	Intervention	Comparator
0	100	100
1	99.55	99.53
2	99.02	99
3	98.5	98.49
4	97.97	97.95
5	97.43	97.35
6	96.79	96.71
7	96.02	95.89
8	95.21	95.03
9	94.31	94.09
10	93.33	93.09
11	92.33	92.06
12	91.03	90.73
13	89.63	89.33
14	88.17	87.83
15	86.59	86.21
16	84.94	84.55
17	82.95	82.52
18	80.86	80.41
19	78.69	78.21
20	76.38	75.9
21	74	73.5
22	71.1	70.54
23	68.12	67.55
24	65.09	64.47
25	61.99	61.4
26	58.87	58.24
27	55.24	54.54
28	51.6	50.92
29	48.07	47.34
30	44.63	43.85
31	41.26	40.5
32	37.97	37.22
33	34.78	34.06
34	31.74	31.04
35	28.83	28.14
36	26.04	25.44
37	23.48	22.88
38	21.05	20.48
39	18.78	18.26
40	16.7	16.2
Physiological Progression: HbA1c
	Intervention	Comparator
0	8.94	8.94
1	7.04	7.94
2	7.54	6.48
3	6.08	7.13
4	6.84	7.63
5	7.42	8.03
6	7.88	8.33
7	8.23	8.57
8	8.5	8.77
9	8.72	8.92
10	8.89	9.04
11	9.03	9.14
12	9.14	9.23
13	9.23	9.3
14	9.31	9.36
15	9.37	9.41
16	9.42	9.45
17	9.47	9.49
18	9.51	9.52
19	9.54	9.56
20	9.58	9.59
21	9.6	9.61
22	9.63	9.64
23	9.66	9.66
24	9.68	9.68
25	9.7	9.7
26	9.72	9.72
27	9.74	9.74
28	9.76	9.76
29	9.78	9.78
30	9.79	9.79
31	9.81	9.81
32	9.83	9.83
33	9.84	9.84
34	9.86	9.86
35	9.87	9.87
36	9.89	9.89
37	9.9	9.9
38	9.91	9.91
39	9.93	9.93
40	9.94	9.94
Physiological Progression: BMI
	Intervention	Comparator
0	27.4	27.4
1	27.16	27.54
2	27.16	28.47
3	28.09	28.47
4	28.09	28.47
5	28.09	28.47
6	28.09	28.47
7	28.09	28.47
8	28.09	28.47
9	28.09	28.47
10	28.09	28.47
11	28.09	28.47
12	28.09	28.47
13	28.09	28.47
14	28.09	28.47
15	28.09	28.47
16	28.09	28.47
17	28.09	28.47
18	28.09	28.47
19	28.09	28.47
20	28.09	28.47
21	28.09	28.47
22	28.09	28.47
23	28.09	28.47
24	28.09	28.47
25	28.09	28.47
26	28.09	28.47
27	28.09	28.47
28	28.09	28.47
29	28.09	28.47
30	28.09	28.47
31	28.09	28.47
32	28.09	28.47
33	28.09	28.47
34	28.09	28.47
35	28.09	28.47
36	28.09	28.47
37	28.09	28.47
38	28.09	28.47
39	28.09	28.47
40	28.09	28.47
Physiological Progression: SBP
	Intervention	Comparator
0	138.2	138.2
1	134.7	138.1
2	136.47	136.9
3	135.27	138.08
4	136.95	138.96
5	138.17	139.62
6	139.08	140.11
7	139.75	140.49
8	140.25	140.78
9	140.63	141.02
10	140.93	141.2
11	141.16	141.36
12	141.34	141.48
13	141.49	141.59
14	141.61	141.69
15	141.72	141.77
16	141.81	141.85
17	141.89	141.91
18	141.96	141.98
19	142.02	142.04
20	142.08	142.09
21	142.14	142.15
22	142.19	142.2
23	142.24	142.24
24	142.29	142.29
25	142.33	142.33
26	142.37	142.38
27	142.42	142.42
28	142.46	142.46
29	142.5	142.5
30	142.53	142.53
31	142.57	142.57
32	142.61	142.61
33	142.64	142.64
34	142.68	142.68
35	142.71	142.71
36	142.74	142.74
37	142.77	142.77
38	142.8	142.8
39	142.83	142.83
40	142.86	142.86
Physiological Progression: Total Cholesterol
	Intervention	Comparator
0	175.05	175.05
1	161.9	168.86
2	163.16	171.18
3	165.48	172.4
4	166.65	173.57
5	167.79	174.7
6	168.87	175.79
7	169.91	176.82
8	170.9	177.81
9	171.83	178.74
10	172.7	179.61
11	173.52	180.42
12	174.28	181.17
13	174.98	181.86
14	175.6	182.48
15	176.16	183.03
16	176.65	183.51
17	176.8	183.66
18	176.8	183.67
19	176.82	183.68
20	176.82	183.69
21	176.83	183.69
22	176.86	183.73
23	176.91	183.75
24	176.94	183.77
25	176.95	183.79
26	176.98	183.82
27	177.03	183.9
28	177.08	183.95
29	177.12	183.99
30	177.16	184.02
31	177.19	184.06
32	177.2	184.08
33	177.25	184.13
34	177.28	184.15
35	177.34	184.23
36	177.41	184.26
37	177.45	184.3
38	177.48	184.35
39	177.48	184.37
40	177.54	184.4
Physiological Progression: HDL
	Intervention	Comparator
0	42.79	42.79
1	42.79	43.95
2	42.86	45.88
3	44.79	45.96
4	44.87	46.03
5	44.94	46.11
6	45.02	46.18
7	45.1	46.26
8	45.18	46.34
9	45.26	46.42
10	45.34	46.51
11	45.43	46.59
12	45.52	46.68
13	45.6	46.77
14	45.69	46.86
15	45.79	46.95
16	45.88	47.04
17	45.91	47.07
18	45.91	47.07
19	45.91	47.07
20	45.91	47.07
21	45.91	47.07
22	45.91	47.07
23	45.91	47.07
24	45.91	47.07
25	45.9	47.07
26	45.9	47.07
27	45.9	47.07
28	45.9	47.07
29	45.9	47.07
30	45.9	47.06
31	45.9	47.06
32	45.9	47.06
33	45.9	47.06
34	45.9	47.06
35	45.9	47.06
36	45.9	47.06
37	45.9	47.06
38	45.9	47.06
39	45.9	47.06
40	45.9	47.06
Physiological Progression: LDL
	Intervention	Comparator
0	92.29	92.29
1	82.24	88.04
2	82.43	90.36
3	84.75	90.55
4	84.94	90.74
5	85.14	90.94
6	85.33	91.13
7	85.52	91.32
8	85.72	91.52
9	85.91	91.71
10	86.1	91.9
11	86.3	92.1
12	86.49	92.29
13	86.69	92.49
14	86.88	92.68
15	87.07	92.87
16	87.27	93.07
17	87.33	93.13
18	87.33	93.13
19	87.33	93.13
20	87.33	93.13
21	87.33	93.13
22	87.33	93.13
23	87.33	93.13
24	87.33	93.13
25	87.33	93.13
26	87.33	93.13
27	87.33	93.13
28	87.33	93.13
29	87.33	93.13
30	87.33	93.13
31	87.33	93.13
32	87.33	93.13
33	87.33	93.13
34	87.33	93.13
35	87.33	93.13
36	87.33	93.13
37	87.33	93.13
38	87.33	93.13
39	87.33	93.13
40	87.33	93.13
Physiological Progression: Triglyceride
	Intervention	Comparator
0	163.56	163.56
1	149.39	151.16
2	148.93	140.53
3	138.3	140.07
4	137.84	139.61
5	137.38	139.15
6	136.93	138.7
7	136.49	138.26
8	136.06	137.83
9	135.66	137.43
10	135.27	137.04
11	134.91	136.68
12	134.58	136.35
13	134.27	136.04
14	134.01	135.78
15	133.79	135.56
16	133.61	135.38
17	133.61	135.38
18	133.61	135.38
19	133.61	135.38
20	133.61	135.38
21	133.61	135.38
22	133.61	135.38
23	133.61	135.38
24	133.61	135.38
25	133.61	135.38
26	133.61	135.38
27	133.61	135.38
28	133.61	135.38
29	133.61	135.38
30	133.61	135.38
31	133.61	135.38
32	133.61	135.38
33	133.61	135.38
34	133.61	135.38
35	133.61	135.38
36	133.61	135.38
37	133.61	135.38
38	133.61	135.38
39	133.61	135.38
40	133.61	135.38
Physiological Progression: Estimated glomerular filtration rate (eGFR)
	Intervention	Comparator
0	95.2	95.2
1	95.2	95.2
2	95.2	95.2
3	95.2	95.2
4	95.2	95.2
5	95.2	95.2
6	95.2	95.2
7	95.2	95.2
8	95.2	95.2
9	95.2	95.2
10	95.2	95.2
11	95.2	95.2
12	95.2	95.2
13	95.2	95.2
14	95.2	95.2
15	95.2	95.2
16	95.2	95.2
17	95.2	95.2
18	95.2	95.2
19	95.2	95.2
20	95.2	95.2
21	95.2	95.2
22	95.2	95.2
23	95.2	95.2
24	95.2	95.2
25	95.2	95.2
26	95.2	95.2
27	95.2	95.2
28	95.2	95.2
29	95.2	95.2
30	95.2	95.2
31	95.2	95.2
32	95.2	95.2
33	95.2	95.2
34	95.2	95.2
35	95.2	95.2
36	95.2	95.2
37	95.2	95.2
38	95.2	95.2
39	95.2	95.2
40	95.2	95.2
Physiological Progression: Haemoglobin
	Intervention	Comparator
0	14.9	14.9
1	14.9	14.9
2	14.9	14.9
3	14.9	14.9
4	14.9	14.9
5	14.9	14.9
6	14.9	14.9
7	14.9	14.9
8	14.9	14.9
9	14.9	14.9
10	14.9	14.9
11	14.9	14.9
12	14.9	14.9
13	14.9	14.9
14	14.9	14.9
15	14.9	14.9
16	14.9	14.9
17	14.9	14.9
18	14.9	14.9
19	14.9	14.9
20	14.9	14.9
21	14.9	14.9
22	14.9	14.9
23	14.9	14.9
24	14.9	14.9
25	14.9	14.9
26	14.9	14.9
27	14.9	14.9
28	14.9	14.9
29	14.9	14.9
30	14.9	14.9
31	14.9	14.9
32	14.9	14.9
33	14.9	14.9
34	14.9	14.9
35	14.9	14.9
36	14.9	14.9
37	14.9	14.9
38	14.9	14.9
39	14.9	14.9
40	14.9	14.9
Physiological Progression: White blood cell count
	Intervention	Comparator
0	6.8	6.8
1	6.8	6.8
2	6.8	6.8
3	6.8	6.8
4	6.8	6.8
5	6.8	6.8
6	6.8	6.8
7	6.8	6.8
8	6.8	6.8
9	6.8	6.8
10	6.8	6.8
11	6.8	6.8
12	6.8	6.8
13	6.8	6.8
14	6.8	6.8
15	6.8	6.8
16	6.8	6.8
17	6.8	6.8
18	6.8	6.8
19	6.8	6.8
20	6.8	6.8
21	6.8	6.8
22	6.8	6.8
23	6.8	6.8
24	6.8	6.8
25	6.8	6.8
26	6.8	6.8
27	6.8	6.8
28	6.8	6.8
29	6.8	6.8
30	6.8	6.8
31	6.8	6.8
32	6.8	6.8
33	6.8	6.8
34	6.8	6.8
35	6.8	6.8
36	6.8	6.8
37	6.8	6.8
38	6.8	6.8
39	6.8	6.8
40	6.8	6.8
Physiological Progression: Heart Rate
	Intervention	Comparator
0	72	72
1	72	72
2	72	72
3	72	72
4	72	72
5	72	72
6	72	72
7	72	72
8	72	72
9	72	72
10	72	72
11	72	72
12	72	72
13	72	72
14	72	72
15	72	72
16	72	72
17	72	72
18	72	72
19	72	72
20	72	72
21	72	72
22	72	72
23	72	72
24	72	72
25	72	72
26	72	72
27	72	72
28	72	72
29	72	72
30	72	72
31	72	72
32	72	72
33	72	72
34	72	72
35	72	72
36	72	72
37	72	72
38	72	72
39	72	72
40	72	72
Physiological Progression: Diastolic blood pressure (DBP)
	Intervention	Comparator
0	82.2	82.2
1	82.3	81.9
2	82.3	81.9
3	82.3	81.9
4	82.3	81.9
5	82.3	81.9
6	82.3	81.9
7	82.3	81.9
8	82.3	81.9
9	82.3	81.9
10	82.3	81.9
11	82.3	81.9
12	82.3	81.9
13	82.3	81.9
14	82.3	81.9
15	82.3	81.9
16	82.3	81.9
17	82.3	81.9
18	82.3	81.9
19	82.3	81.9
20	82.3	81.9
21	82.3	81.9
22	82.3	81.9
23	82.3	81.9
24	82.3	81.9
25	82.3	81.9
26	82.3	81.9
27	82.3	81.9
28	82.3	81.9
29	82.3	81.9
30	82.3	81.9
31	82.3	81.9
32	82.3	81.9
33	82.3	81.9
34	82.3	81.9
35	82.3	81.9
36	82.3	81.9
37	82.3	81.9
38	82.3	81.9
39	82.3	81.9
40	82.3	81.9
Physiological Progression: Waist to hip ratio (WHR)
	Intervention	Comparator
0	0.93	0.93
1	0.93	0.93
2	0.93	0.93
3	0.93	0.93
4	0.93	0.93
5	0.93	0.93
6	0.93	0.93
7	0.93	0.93
8	0.93	0.93
9	0.93	0.93
10	0.93	0.93
11	0.93	0.93
12	0.93	0.93
13	0.93	0.93
14	0.93	0.93
15	0.93	0.93
16	0.93	0.93
17	0.93	0.93
18	0.93	0.93
19	0.93	0.93
20	0.93	0.93
21	0.93	0.93
22	0.93	0.93
23	0.93	0.93
24	0.93	0.93
25	0.93	0.93
26	0.93	0.93
27	0.93	0.93
28	0.93	0.93
29	0.93	0.93
30	0.93	0.93
31	0.93	0.93
32	0.93	0.93
33	0.93	0.93
34	0.93	0.93
35	0.93	0.93
36	0.93	0.93
37	0.93	0.93
38	0.93	0.93
39	0.93	0.93
40	0.93	0.93
Physiological Progression: Urinary albumin excretion rate (uAER)
	Intervention	Comparator
0	3.1	3.1
1	3.1	3.1
2	3.1	3.1
3	3.1	3.1
4	3.1	3.1
5	3.1	3.1
6	3.1	3.1
7	3.1	3.1
8	3.1	3.1
9	3.1	3.1
10	3.1	3.1
11	3.1	3.1
12	3.1	3.1
13	3.1	3.1
14	3.1	3.1
15	3.1	3.1
16	3.1	3.1
17	3.1	3.1
18	3.1	3.1
19	3.1	3.1
20	3.1	3.1
21	3.1	3.1
22	3.1	3.1
23	3.1	3.1
24	3.1	3.1
25	3.1	3.1
26	3.1	3.1
27	3.1	3.1
28	3.1	3.1
29	3.1	3.1
30	3.1	3.1
31	3.1	3.1
32	3.1	3.1
33	3.1	3.1
34	3.1	3.1
35	3.1	3.1
36	3.1	3.1
37	3.1	3.1
38	3.1	3.1
39	3.1	3.1
40	3.1	3.1
Physiological Progression: Serum creatinine (Ser_Creat)
	Intervention	Comparator
0	1.1	1.1
1	1.1	1.1
2	1.1	1.1
3	1.1	1.1
4	1.1	1.1
5	1.1	1.1
6	1.1	1.1
7	1.1	1.1
8	1.1	1.1
9	1.1	1.1
10	1.1	1.1
11	1.1	1.1
12	1.1	1.1
13	1.1	1.1
14	1.1	1.1
15	1.1	1.1
16	1.1	1.1
17	1.1	1.1
18	1.1	1.1
19	1.1	1.1
20	1.1	1.1
21	1.1	1.1
22	1.1	1.1
23	1.1	1.1
24	1.1	1.1
25	1.1	1.1
26	1.1	1.1
27	1.1	1.1
28	1.1	1.1
29	1.1	1.1
30	1.1	1.1
31	1.1	1.1
32	1.1	1.1
33	1.1	1.1
34	1.1	1.1
35	1.1	1.1
36	1.1	1.1
37	1.1	1.1
38	1.1	1.1
39	1.1	1.1
40	1.1	1.1
Physiological Progression: Serum albumin (Ser_Alb)
	Intervention	Comparator
0	3.9	3.9
1	3.9	3.9
2	3.9	3.9
3	3.9	3.9
4	3.9	3.9
5	3.9	3.9
6	3.9	3.9
7	3.9	3.9
8	3.9	3.9
9	3.9	3.9
10	3.9	3.9
11	3.9	3.9
12	3.9	3.9
13	3.9	3.9
14	3.9	3.9
15	3.9	3.9
16	3.9	3.9
17	3.9	3.9
18	3.9	3.9
19	3.9	3.9
20	3.9	3.9
21	3.9	3.9
22	3.9	3.9
23	3.9	3.9
24	3.9	3.9
25	3.9	3.9
26	3.9	3.9
27	3.9	3.9
28	3.9	3.9
29	3.9	3.9
30	3.9	3.9
31	3.9	3.9
32	3.9	3.9
33	3.9	3.9
34	3.9	3.9
35	3.9	3.9
36	3.9	3.9
37	3.9	3.9
38	3.9	3.9
39	3.9	3.9
40	3.9	3.9

## Sheet: scatterplot
Delta_QALE	Delta_Costs			WTP									Acceptability Curve
0.3994	8599.68		-1	-257094										% acceptability based on QALE:
0.1966	-5723.23		1	257094									0	81.5
0.3469	-2571.49												8569.8	85.7
0.1215	-8889.63												17139.6	89.6
0.2457	-1267.34												25709.4	92
0.1083	1658.7												34279.2	93.2
0.4447	-948.85												42849	94.6
0.1259	-2105.61												51418.8	95.1
-0.1911	-8518.21												59988.6	95.7
-0.0765	-18080.8												68558.4	95.9
-0.0171	-13532.2												77128.2	96
0.0587	-4273.7												85698	95.7
-0.0333	-12313.1												94267.8	95
0.1464	5829.98												102838	94.8
0.0509	4432.25												111407	94
0.0076	-19595.2												119977	93
0.2818	9256.13												128547	92.1
-0.0155	3967.42												137117	91.8
0.3657	-841.5												145687	91.6
-0.0604	-22726												154256	91
0.1751	2444.48												162826	89.9
0.0644	-7191.74												171396	89.6
0.006	-3073.25												179966	89.2
0.1352	-10341												188536	89
0.1168	-6448.31												197105	88.7
0.0938	-2398.23												205675	88.4
0.2312	-936.37												214245	88.4
-0.0717	-13692.5												222815	88.2
0.4323	2921.91												231385	87.9
0.0447	-1672.15												239954	87.6
0.1806	-8425.81												248524	87.2
0.1553	-5524.35												257094	86.8
0.2007	15267.8
0.1406	66.5
0.1508	-15989.9
0.2058	2632.71
0.1675	-23512.8
0.0848	-22338.9
-0.0018	-24039.8
0.49	15489.5
0.2368	-7249.25
0.0479	-5999.03
-0.0476	-11744.3
0.0678	-4487.59
0.3302	-2498.07
-0.1697	-17350.2
0.0431	-4897.16
0.1879	-9330.96
-0.0042	-19105
0.0703	-1268.88
0.2018	627.27
0.1019	-1769.67
0.0928	8806.16
0.1753	-15157
-0.2465	-37081.7
-0.0903	-12931.6
0.3603	23002.2
0.1789	-8902.48
0.2152	-16032.3
0.0965	-6675.3
0.1632	-5755.98
0.2236	-24.02
0.2117	-2678.07
-0.0431	-3021.4
0.213	-4442.3
0.0882	-15956.5
0.0872	7553.32
0.1413	-7816.57
0.3432	7981.31
-0.1352	-12116
0.0377	-12869.2
0.2594	-11300.9
0.0213	-2378.94
0.2635	3593.9
0.1528	-3220.05
-0.1336	-13819.1
0.0154	-11040.4
0.0256	-5127.31
-0.0055	-6036.21
-0.0334	-22549.3
-0.0202	-8327.01
0.1215	-5850.03
-0.0082	-17880.9
-0.0227	-9723.86
0.09	-7844.49
0.2595	12077.1
-0.1074	-17400.2
-0.1922	-25475.2
0.1834	2107.16
-0.134	-14935.9
0.1376	-7182.88
0.1095	-53.54
0.1398	-12071
0.1126	-21181.2
0.1795	-15654.1
-0.0306	-14894.7
0.0859	-13533.6
0.0503	1125.23
-0.0389	-28451.1
-0.033	-20682.1
0.0152	-3882.47
0.0776	-11364.8
-0.0002	-5300.7
0.0696	-15267.5
0.014	-23866.8
0.1318	-12346.8
0.239	-1550.84
-0.1563	-4885.78
-0.0691	-8565.88
0.2279	-8698.98
-0.0047	-9791.59
-0.023	-15739.3
0.0827	-15046.2
-0.0841	-3367.21
0.0546	-6086.77
0.2056	-8646.19
0.3401	13003.1
-0.256	-20810.6
-0.0241	-17403.5
-0.0549	-22145.2
0.131	-12535.8
0.3297	-4315.29
-0.0738	-9254.39
0.1594	-5137.42
0.1901	-20591.6
-0.0103	-9972.16
0.0794	-10094
-0.2898	-20967.6
0.0151	-10363.9
-0.1032	-23681.7
0.1132	-8157.02
0.1067	-11041.9
0.1265	-9286.9
0.005	-13480.2
0.075	-15097.8
-0.0408	-16273.4
-0.0093	-10925.2
0.2218	-8578.37
0.2584	460.79
-0.0835	-3836.87
-0.2231	-21795.8
-0.1058	-18339.7
-0.0641	-31210.4
-0.0422	-20998.7
-0.1137	-14188.8
0.2024	-1902.07
0.0289	-20655.9
0.1399	-6371.59
0.1297	-2354.49
0.0481	2750.44
0.0458	-14591
0.1487	694.01
0.2325	-978.48
0.1166	-20188.1
0.0264	-2075.4
-0.0642	-18875.6
-0.2205	-23401.5
0.171	-827.15
-0.0143	-17113.2
0.0494	-7741.57
0.1583	-268.23
0.0701	-6542.97
0.0203	-27385.7
-0.0597	-9774.64
0.146	-3872.82
0.0994	-13664.6
0.113	1432.19
0.1318	-6297.08
0.095	-22261.7
0.2801	-12835.4
-0.1025	-15816.4
-0.0569	-24203.9
0.0692	4255.98
-0.0176	-29916.5
0.1332	2585.91
-0.0164	-17558
0.1052	-14875
0.1369	-13401.9
0.0973	-4858.99
0.1941	1391.42
0.1028	-4775.78
0.2048	-2701.23
0.1368	-15645.7
0.1849	7183.34
-0.2297	-19302.2
0.0834	-4593.6
0.2285	-2080.56
-0.1529	-18964.7
-0.1961	-18229.2
-0.1804	-26922.8
0.1158	1015.19
0.1535	-11733.7
0.0437	2069.38
0.2163	-2976.12
0.1765	-18229.1
0.2561	-11497.2
0.0206	-20115.4
-0.1252	-22187.2
0.0496	-8161.58
0.1349	-1260.49
0.1391	-6289.45
0.0987	4691.8
-0.0517	-12077.7
-0.0269	-9859.93
0.2466	4185.5
0.0079	-18989.8
0.0221	-9612.49
0.0085	-6968.18
0.1076	-8837.44
-0.0002	-578.2
0.0803	-23563.7
0.1287	-4982.49
0.1236	-28655.8
0.1914	-2028.89
0.2598	-6777.28
-0.2528	-18690.1
0.0622	6767.56
0.2308	-875.99
0.0843	4650.84
0.0346	-9096.74
0.2766	-3970.26
0.0101	33.97
-0.2214	-28277.8
0.0744	-678.61
-0.0452	-7056.63
0.2041	1112.09
0.0574	-7162.28
0.1306	-2038.97
0.0028	-10840.8
0.0159	-7357.55
0.1931	-11304.6
0.0339	-4805.17
0.0217	-5240.95
-0.0203	-20656.1
0.0251	-6909.29
0.0966	-6670.09
0.3791	9764.49
0.0045	-19390
0.2909	-9070.45
-0.077	-22241.6
0.2938	10918.1
0.2347	-12571.9
-0.1957	-18417
0.191	-8569.98
0.1124	-13912
0.3894	-949.28
0.0895	-5469.34
0.1271	-10655.8
0.1852	-15616.2
0.0322	-6018.34
-0.0088	4380.89
0.0331	-5374.48
0.2947	-13585.3
0.1419	5508.08
-0.1119	-9658.14
0.3622	650.84
0.0743	-13031.7
0.002	-26451.7
0.2438	147.8
-0.1285	-20553
0.1864	1389.34
0.3129	-2536.18
0.1126	1094.16
0.0735	955.77
0.0215	-11729.2
0.116	24.24
0.2288	6505.82
0.0934	-605.92
-0.0211	-17947.6
0.2928	7207.8
0.1451	-4598.51
0.1451	-1916.9
0.1399	3805
-0.0275	-10572
0.1323	5779.04
0.062	-15881.5
-0.1648	-22054
0.2595	-5076.17
0.2426	-3223.22
0.0826	-5420.55
0.1387	-937.47
-0.0184	-7752.13
0.0464	-14442.6
0.2507	-8044.64
0.2048	-9031.49
-0.0701	-11733.4
0.0519	-18085.1
-0.0969	-23181.1
0.0558	-8560.86
0.2607	3479.08
0.087	-11155.2
0.0075	-13454.8
-0.016	-10875.6
0.0294	-3112.55
0.0159	-22333.7
0.2115	-8065.41
-0.0011	-12264.2
-0.0942	-25874.2
0.1585	-867.06
0.1097	3923.84
-0.0768	-8818.33
0.2631	-1961.02
0.2821	4548.41
0.0619	-13344.9
0.0758	-7142.21
0.1814	-16997.7
0.0136	-23145.1
-0.0117	-15527.2
-0.0906	-10040.6
0.2981	-7901.62
0.0797	-2431.62
-0.0688	-10530.7
0.06	-21283.9
0.0361	-12877.1
0.1182	1564.48
0.0833	-4169.31
0.1196	-4463.58
0.1046	808.47
0.226	-4265.27
0.1826	727.76
0.3203	-6591.36
0.2535	-3799.44
-0.2287	-26541.6
0.0761	-14929.1
0.0897	-17346.6
0.2598	13675.5
0.1218	-4424.03
0.0729	-4673.38
0.3501	16040.7
0.0342	-5333.67
0.1911	-14879
0.3033	-18871.3
0.1545	6104.55
0.1926	-1889.61
0.205	-761.76
0.0651	-11294.3
0.1215	4251.05
-0.0428	-11886.2
0.2372	-9.37
0.0971	-12988
-0.1116	-22461.2
0.1552	-21359.7
0.0587	-2618.05
0.1817	-20722.7
-0.0261	-9820.18
0.0683	-17355.7
0.1693	-6286.78
0.0035	-8026.55
0.1826	-13061.5
0.1101	-1144.34
0.1238	-17154.5
0.169	481.66
0.0989	1283.1
0.1551	-1066.61
0.0381	-9802
0.2033	3892.26
0.0158	-2850.29
0.019	-11588.6
0.0401	-12734.1
0.2551	1699.03
0.1538	-2596.81
0.0742	-6050.11
0.107	-8400.73
0.1004	-10044.9
0.1005	-10187.2
0.4646	18146.7
0.1873	-4478.65
0.0967	-1709.26
0.2637	-3306.25
0.262	2515.87
-0.0801	-7241.12
0.0388	-9657.22
0.0203	-10391.7
-0.0113	-17814.1
0.1768	7292.1
0.1928	-15805.1
0.1616	-5781.55
0.0309	-7924.29
0.1005	2559.93
0.2676	-5229.82
0.0512	-4443.46
0.0649	-2222.34
-0.1223	-18669.6
0.1545	535.7
0.051	-10316.2
0.1307	-3243.35
0.1325	-1781.41
0.1455	-6214.96
-0.0173	-19208.8
0.0747	-4636.27
-0.0375	-14997
-0.0296	-9869
-0.0113	-11597.1
0.1808	-436.2
0.0252	-3602.64
0.1086	-10870.2
0.3149	4063.69
0.0971	-9902.22
0.078	-8992.6
0.1039	6280.94
-0.0261	-6610.05
0.1149	2842.65
0.1032	-6595.78
0.1023	-22045
0.003	-26203.2
0.1683	-1194.28
0.268	-6863.45
0.1266	-10982.8
-0.0578	-24572.3
-0.2175	-11196.4
-0.0383	-657.15
0.1534	1746.33
0.0585	-16404.2
0.0145	-8133.48
0.1172	9039.71
-0.1452	-4489.7
-0.0891	-15470.7
-0.0302	-1385.24
-0.0499	8448.08
-0.0198	-5053.55
0.1937	-334.36
0.1527	-15138.3
0.1893	-5240.77
0.2902	-2561.51
-0.1844	-20207.8
0.0678	-2211.43
0.2483	1324.38
0.1879	-15130.3
0.0023	-11262.7
-0.2492	-18769.3
0.0871	-6063.92
0.0878	-2754.34
0.262	6232.83
0.0399	-7026.98
-0.0468	-24918.4
0.018	-16.06
0.4052	8481.59
0.1465	-14645.9
-0.2302	-13817.1
0.2061	-12959.4
0.103	-14504.4
0.2027	-17734.3
0.316	-5308.05
0.0352	-19945.3
0.093	-12945.1
0.1657	3283.07
-0.0199	-5649.39
0.1421	-19030.3
0.1755	-2074.78
0.2611	-9963.48
0.1814	-7089.08
0.0859	-14527.2
0.2366	-8662.42
0.2139	-19345
0.0042	-5099.32
0.0131	-4411.41
-0.055	-17890.9
0.0893	-18987
-0.0078	-12907.8
0.1518	5963.68
-0.0987	-28958.2
0.0561	-9013
0.0458	-7088.54
0.0335	-2896.32
-0.1219	-20146.2
0.0513	-14155.7
-0.0242	-7594.59
-0.0376	-22668
-0.1211	-13508.2
0.1371	3337.01
0.0888	-16838.7
0.2646	-13810.6
0.2614	-3003.54
0.1919	-12098.4
0.2352	-20195.4
0.0024	-5819.84
0.0819	-3883.09
0.2153	-7298.74
0.3404	15351.8
-0.0309	-11861.5
0.0259	3124.35
0.2251	-10816.7
0.0931	-13469.8
0.0071	-305.71
-0.0486	-22042.9
0.0621	-12812.1
0.2013	-4479.93
0.1126	-8182.9
-0.0989	-8298.16
0.2948	8893.32
0.2144	5628.06
0.057	605.38
-0.0661	-25160.7
0.1607	-5141.49
0.243	-1751.98
-0.233	-27264.3
0.1806	-5058.31
0.1966	-9091.91
0.1352	-13532.1
0.1587	-4793.07
0.1495	-4113.67
0.1762	-14607.2
0.2081	-19194.2
0.4347	5173.1
0.1011	-10139
-0.0673	-19425.8
-0.1283	-14992.5
-0.0819	-9739.81
0.1447	-5243.97
0.2508	-7426.37
-0.0275	-2518.16
0.0789	-19582.7
0.1333	-1341.53
0.0025	-10197.1
0.2307	7789.1
-0.2253	-14376.6
-0.0613	-24854.7
0.1733	-4267.02
0.0667	11157.8
0.0731	-14876.6
0.2258	11546.7
0.2058	3577.33
-0.0493	-12301.8
0.0777	-17129.1
0.1008	-10664.5
0.1789	-2297.1
0.1579	-10690
0.1081	-12515.2
0.0358	-18292
0.0694	-10928.4
0.2335	14196.8
0.21	-14803.6
0.0279	-10309.5
-0.0524	-9807.1
0.1167	-7165.84
0.0859	-12396.7
0.0867	-16197
-0.0116	-7728.79
0.1759	1587.68
0.1453	-16312.4
-0.0256	-13055.5
-0.0132	-12060.1
0.1111	1691.64
0.1699	-15966
-0.1194	-27324.4
0.239	-14835.7
0.0995	-10387.9
0.1378	-6831.97
0.1642	-11169.9
-0.0287	-16850
0.2115	45.27
0.0072	-5984.1
0.2846	-14559.7
0.1869	6918.05
0.2506	-4452.09
-0.0917	-28822.5
0.0217	-15439.8
-0.1751	-14406.7
0.2505	-4357.57
0.2945	2788.45
0.1185	-4297.35
0.1234	-4509.34
0.1411	1863.72
0.1028	-9700.23
0.0327	4537.58
0.019	-18.11
-0.0773	-9598.97
0.2183	-5332.76
0.2796	141.96
-0.0556	-17675
0.0953	-11970.2
-0.1146	-12804.7
0.0296	-24460.4
-0.1386	-19287
0.0352	-1107.88
0.0431	-20154.6
0.1949	-8896.62
0.0787	-12318.3
-0.0397	-10388.2
0.2296	-11750.7
-0.045	-9798
0.2365	-3323.29
0.0366	-16282.5
0.0344	-13648.6
-0.1596	-24919.4
0.152	-13688.9
0.2201	862.81
0.0525	7784.34
-0.0626	-5937.62
-0.0089	-1424.36
0.02	-8374.5
0.1273	-17873.5
-0.0144	-11015.1
0.1357	9313.35
0.0552	-13208.3
0.1106	-20333
-0.1402	-7006.75
0.3957	1216.79
0.1543	-17785.3
-0.0169	-19351
0.0113	-20570
0.224	-1360.3
0.2066	-1794.15
0.2166	-6912.75
0.2701	-7913.16
0.0502	-9992.93
-0.1516	-15779.5
0.1906	2921.71
-0.0521	-13514.2
0.0655	-18162.8
-0.0926	-30473.7
0.0413	-10575.5
0.1003	-3763.57
0.0522	-9744.28
0.3674	6569.54
0.2978	-1219.72
0.1163	-15726.2
0.1062	-4419.15
0.0775	-13644.1
0.0193	-2738.47
0.236	7300.02
0.0399	-15946.9
0.0954	-10880.9
0.2365	-9075.99
-0.0981	-15184.2
0.1612	-4977.25
0.0368	-14669.6
0.0925	-5651.8
0.0352	-12122.2
-0.0961	-19520.2
0.1278	-1490.03
0.0935	-8702.64
0.1527	-12105.1
0.041	3071.31
-0.0333	-24275.6
0.1572	-4872.77
0.0167	-10683.7
0.1225	9048.65
0.1061	-12947.5
0.0013	-19222.6
0.2669	-2094.33
0.256	-7073.73
0.2031	1419.66
-0.044	-11042.3
-0.3283	-25880.8
0.1245	-10441.8
0.2059	-9877.31
0.3138	-825.14
0.1264	358.26
0.4037	-2935.54
0.2751	-13182.2
0.0197	-11753.3
0.3275	442.59
0.1322	-5378.59
-0.0906	-19336.9
0.1812	3400.14
0.0781	-7586.67
-0.0397	-14366.6
0.4752	7446.8
-0.1014	-25033.3
0.3127	-15346.6
0.1207	-11940.4
0.4015	4392.07
0.1113	5229.38
0.1114	-3768.59
0.1113	-8259.88
0.3176	606.41
0.0696	-12112.8
-0.0492	-7916.09
0.1659	-8866.23
-0.1105	-13855.3
0.2333	-12538.8
-0.0364	-11474.7
0.1633	-4867.25
0.0267	-24166.7
0.0669	1092.09
0.0729	-9980.86
0.0843	-6968.14
0.0413	-3699.07
0.326	-5786.09
0.1119	-12155.9
0.1794	-3994.39
0.331	2429.42
0.1603	-17648.2
0.0945	-7622.01
0.1976	-18627
0.2758	-2664.25
0.2051	2705.27
0.3025	15708.8
0.0743	-6790.54
0.079	-8276.01
0.0661	-2780.22
0.1917	650.16
0.0178	-26037.8
-0.0409	-16783
0.19	-0.07
0.0402	-18794.7
0.033	6947.59
0.1224	-4323.72
0.0238	-12347.9
0.0726	-2677.15
0.2421	-4498.81
0.1649	-10172
0.204	-2931.11
0.1127	-12748.7
0.1563	1967.7
0.3444	2243.77
0.2537	-6816.15
0.1789	-7740.48
0.2576	-3577
0.2378	-13492.7
0.011	-16396.1
0.085	-14950.2
0.2316	-13902.7
-0.0015	-7419.16
-0.1227	-13405.9
0.2558	-2150.44
-0.0535	-18185.5
0.1896	-21587.5
0.1785	-3461.54
0.2717	2693.79
0.0319	-10974
0.2881	6671.14
0.0316	-17841.5
-0.0958	-18398.1
0.0923	-12989.9
0.2422	5971.61
-0.155	-13944.7
0.1247	7351.26
-0.0038	-8446.67
0.1154	-14427.6
-0.0328	-12440.2
0.0922	-9392.49
-0.0674	-8370.43
0.2546	-2855.42
0.0731	-17095.3
0.1412	-220.32
-0.0769	-11005.1
-0.004	-25627.4
-0.0336	-18506.2
0.332	6183.64
0.1689	2159.75
-0.0443	1291.77
0.0083	-9519.81
-0.0455	-18728.7
0.2906	1843.52
-0.0325	-5705.87
0.0082	-112.63
-0.1756	-7235.03
0.0285	-17259.5
0.0462	-9612.83
0.2697	5401.6
0.118	-464.14
0.0719	-9699.81
0.3374	17501.5
0	-19068.9
-0.0276	-12173.5
-0.017	-10056
0.2723	3703.9
0	-2471.58
0.1791	-8500.28
0.1482	-1141.52
0.1553	-3241.56
0.2452	-4322.56
0.1297	-6106.48
0.0856	6174.78
0.1273	-11431.7
-0.0438	-8706.55
0.3598	13512.7
-0.1973	-19133.7
0.1747	7390
0.208	-4782.78
-0.0093	-5686.64
0.1233	-8689.96
-0.1676	-20328.5
0.1525	-9840.57
0.0408	-22271.9
0.0673	-16311
0.137	-9069.64
-0.0537	-21186.5
-0.0441	-9980.42
-0.041	-10717.5
0.0066	-20578.8
0.1843	-1594.55
-0.0286	-10843.8
-0.0242	-3708.63
0.1272	101.9
0.0276	-14188
0.1796	-7243.22
0.1835	819.47
-0.011	-22198
-0.0714	-9656.31
0.0451	1495.54
-0.1309	-13589.6
0.0603	-14968.6
0.1736	-3239.73
0.2134	-1012.6
0.024	2457.24
0.1938	-22682.6
0.1913	-6215.57
0.0256	-4331.18
0.0322	-14824.7
-0.0816	-22960.4
0.2477	-8519.72
-0.0514	-33702.5
-0.0161	-17477.8
0.2683	-3728.92
0.1681	-18638.5
-0.1078	-17146.2
0.0089	-19898.8
0.1221	1911.91
-0.1116	-17603
-0.0466	-13478.4
0.1348	-9825.26
-0.1427	-17988.6
-0.0964	-18368.6
0.206	-12643.7
-0.0599	-6851.24
0.3482	7280.32
0.1842	10155
0.2412	-1409.88
0.191	6974.37
0.3791	5929.95
0.0921	-3881.44
0.3115	6682.1
0.061	-12530.1
0.2732	13839.4
0.2661	1086.75
0.1685	-10970.2
0.0643	-5936.39
0.2337	-1935.18
0.2918	294.92
-0.0886	-19008.8
0.1722	-5879.8
0.1154	-1859.31
-0.1429	-16284.5
0.0241	-18422.3
0.0408	-6659.47
0.0112	-4134.22
-0.0625	-18357
0.0896	-3587.73
-0.1097	-4258.04
0.148	-6364.28
0.166	-14111.5
0.1636	-7319.88
0.088	-2391.49
0.1992	-2420.92
0.2664	-2618.5
0.0978	-15949.1
-0.2273	-13450.5
0.2552	3138.63
0.109	9059.47
0.0487	-19117.3
-0.0084	-9634.36
0.078	-12276
0.0661	-113.25
0.1332	-4882.63
-0.1064	-15660.5
0.1024	-7414.12
0.129	-12616.5
0.1598	1539.07
0.1128	-7315.43
0.1858	-2934.82
0.0025	-7250.25
0.0101	-10882.9
0.0176	-21048.4
0.0526	-9484.75
0.292	1851.17
-0.0315	-9899
0.2066	10885.4
0.0056	-10444
-0.0457	-18074.4
0.2031	3501.61
0.1259	-9738.2
0.0965	-23047.7
0.0363	-12913.9
-0.0393	-13624.3
-0.008	-7986.92
0.1572	-16593
-0.1302	-14063.3
-0.1373	-9181.91
0.363	-5831.35
0.0383	-10651.8
0.1679	-7646.99
0.074	-5783.2
0.1441	-4115.84
0.0267	-7492.2
0.1984	-2583.49
0.0104	-9517.37
0.1702	-11466.2
0.0845	-6964.55
0.2139	-16108.5
0.3808	-335.12
-0.0274	-13516.8
0.1684	-1398.48
0.1166	211.13
-0.1295	-11214.7
0.0316	-17643.3
0.1044	169.37
-0.0863	-28453.3
0.051	-9819.13
0.0835	5266.77
0.157	-15768.8
0.0949	-16715.8
-0.2596	-24132.3
0.3573	541.04
0.1701	2590.06
0.3495	-6207.79
0.2947	10172.8
0.011	-19126.4
-0.0982	-15467
0.1898	-946.69
0.0707	-12868.9
0.111	-8704.11
-0.0701	-12791
-0.2208	-10370.5
0.1133	-13212
-0.0455	-6663.87
0.1105	-1604.57
0.2937	8949.8
0.1608	-2986.08
-0.0663	-18910.4
0.1243	-7196.06
0.0458	-3093.12
0.0641	-15219.8
0.1968	-8205.5
-0.0571	-15714.9
0.0016	-19427.2
0.2	4084.44
0.2991	-18617.6
0.026	-13943.6
-0.0898	-21672.9
0.2874	-10710.8
0.1812	6805.1
0.1072	-15627.5
0.0443	-7939.93
0.073	-15127.9
0.1642	-4202.12
0.0694	-7383.34
0.1258	-9298.39
0.189	-3407.04
0.0416	-12767.2
0.0486	-16977.6
0.1926	-12193.3
0.0068	-10548.4
0.1822	-4351.65
0.0762	-6021.97
-0.0883	-21293.1
-0.0631	-20250.5
-0.0431	-15634.4
0.0835	-4039.03
0.0432	-17118.7
0.1335	-4611.33
0.3329	461.83
0.0129	-4244.97
0.0741	-3505.04
0.3541	5410.82
0.1898	-4978.08
0.2773	-1143.84
0.2262	-68.12
0.1531	-6656.58
0.1569	-7361.76
0.0718	-15773.4
0.4705	5269.96
0.2201	-19051.1
0.1603	-4206.78
0.1143	-12958.9
0.0775	-9497.06
-0.0316	-26522.9
0.2356	-2284.69
-0.0628	-20557.4
0.0441	-16200.3
-0.0507	-8689.35
0.0662	1517.39
0.1657	-743.82
0.0261	1243.93
0.0253	-8814.58
0.4111	10737.3
-0.0171	-15064
0.3681	-12603.9
0.0578	-24489.9
0.0344	-20406.7
-0.0037	-2046.89
0.1207	3864.99
0.3115	496.51
0.1335	-10272.4
0.1325	3289.44
0.2357	810.94
-0.0747	-8025.64
0.0846	-6871.49
0.2699	-5196.82
0.1913	6358.5
0.1724	-4879.84
0.2674	-575.36
0.0057	-22533.8
0.1496	-7134.98
0.1992	1038.12
0.1077	-12889.4
0.117	-14215.4
0.131	-941.27
